# Supplementary material for: New species of semi-aquatic freshwater earthworm genus Glyphidrilus Horst, 1889 from Thailand and Laos (Oligochaeta, Almidae)
Source: Zookeys. 2017 May 3;(672):1–34. doi: 10.3897/zookeys.672.10212 (PMC5527339; doi:10.3897/zookeys.672.10212)
Supplement: XML Treatment for Glyphidrilus [file zookeys.672.10212-treatment1.xml]

<!DOCTYPE tp:taxon-treatment
  PUBLIC "-//TaxonX//DTD Taxonomic Treatment Publishing DTD v0 20100105//EN" "tax-treatment-NSO.dtd">
<tp:taxon-treatment xmlns:tp="http://www.plazi.org/taxpub"><tp:treatment-meta><kwd-group><label>Taxon classification</label><kwd><named-content xmlns:xlink="http://www.w3.org/1999/xlink" content-type="kingdom">Animalia</named-content></kwd><kwd><named-content xmlns:xlink="http://www.w3.org/1999/xlink" content-type="order">Opisthopora</named-content></kwd><kwd><named-content xmlns:xlink="http://www.w3.org/1999/xlink" content-type="family">Almidae</named-content></kwd></kwd-group><mixed-citation publication-type="journal"><person-group><name><surname>Chanabun</surname><given-names>Ratmanee</given-names></name><name><surname>Inkavilay</surname><given-names>Khamla</given-names></name><name><surname>Panha</surname><given-names>Somsak</given-names></name></person-group><article-title>New species of semi-aquatic freshwater earthworm genus <italic><tp:taxon-name><tp:taxon-name-part taxon-name-part-type="genus" reg="Glyphidrilus">Glyphidrilus</tp:taxon-name-part></tp:taxon-name></italic> Horst, 1889 from Thailand and Laos (<tp:taxon-name><tp:taxon-name-part taxon-name-part-type="subclass">Oligochaeta</tp:taxon-name-part></tp:taxon-name>, <tp:taxon-name><tp:taxon-name-part taxon-name-part-type="family">Almidae</tp:taxon-name-part></tp:taxon-name>)</article-title><source>Zookeys</source><day>3</day><month>5</month><year>2017</year><volume>2017</volume><issue>672</issue><fpage>1</fpage><lpage>34</lpage><pub-id pub-id-type="doi">10.3897/zookeys.672.10212</pub-id></mixed-citation></tp:treatment-meta><tp:nomenclature><label>Genus</label><tp:taxon-name>
              <tp:taxon-name-part taxon-name-part-type="genus" reg="Glyphidrilus">Glyphidrilus</tp:taxon-name-part>
            </tp:taxon-name><tp:taxon-authority>Horst, 1889</tp:taxon-authority></tp:nomenclature><tp:treatment-sec sec-type="diagnosis" id="SECID0ESAAE"><title>Diagnosis.</title><p>Prostomium zygolobous. Body shape nearly circular in cross section in anterior part, and becoming quadrangular in posterior part or after clitellum. Anus <!--PageBreak-->dorsal or dorso-terminal. A longitudinal lamellar ridge at maturity from body wall on each side in bc, through several of the clitellar segments, which are called wings. Dorsal pores absent. Setae four pairs per segment. Clitellum annular. Genital apertures, all minute and superficial. Male pores inter-or intraclitellar. Spermathecal pores usually all behind the testis segments. Gizzard in VII or VIII sometimes extending into an adjacent segment. Calciferous glands absent. Seminal vesicles usually short, usually four pairs in IX–XII. Holonephridia. Nephrostomes single ducts avesiculate and without sphincters or caeca. Testis and funnels free in X and XI. Male ducts intramural. Ovaries fan shaped and with several egg strings. Ovisacs present or absent. Prostate glands absent and spermathecae without diverticulum (<xref ref-type="bibr" rid="B4">Chanabun et al. 2013</xref>, <xref ref-type="bibr" rid="B7">Gates 1972</xref>).</p></tp:treatment-sec><tp:treatment-sec sec-type="type species" id="SECID0ECBAE"><title>Type species.</title><p>
              <italic><tp:taxon-name><tp:taxon-name-part taxon-name-part-type="genus" reg="Glyphidrilus">Glyphidrilus</tp:taxon-name-part> <tp:taxon-name-part taxon-name-part-type="species" reg="weberi">weberi</tp:taxon-name-part></tp:taxon-name></italic> Horst, 1889. Type species by original designation in <xref ref-type="bibr" rid="B8">Horst (1889</xref>: 77).</p><!--PageBreak--></tp:treatment-sec><ref-list><ref id="B4"><mixed-citation xmlns:xlink="http://www.w3.org/1999/xlink" xlink:type="simple">
          <person-group><name name-style="western"><surname>Chanabun</surname><given-names>R</given-names></name><name name-style="western"><surname>Sutcharit</surname><given-names>C</given-names></name><name name-style="western"><surname>Tongkerd</surname><given-names>P</given-names></name><name name-style="western"><surname>Panha</surname><given-names>S</given-names></name></person-group> (<year>2013</year>) <article-title>The semi-aquatic freshwater earthworms of the genus <italic><tp:taxon-name><tp:taxon-name-part taxon-name-part-type="genus">Glyphidrilus</tp:taxon-name-part></tp:taxon-name></italic> Horst, 1889 from Thailand (<tp:taxon-name><tp:taxon-name-part taxon-name-part-type="subclass">Oligochaeta</tp:taxon-name-part></tp:taxon-name>: <tp:taxon-name><tp:taxon-name-part taxon-name-part-type="family">Almidae</tp:taxon-name-part></tp:taxon-name>) with re-descriptions of several species.</article-title> <source>ZooKeys</source> <volume>265</volume>: <fpage>1</fpage>–<lpage>76</lpage>. <ext-link xlink:type="simple" ext-link-type="doi" xlink:href="10.3897/zookeys.265.3911">https://doi.org/10.3897/zookeys.265.3911</ext-link></mixed-citation></ref><ref id="B7"><mixed-citation xmlns:xlink="http://www.w3.org/1999/xlink" xlink:type="simple">
          <person-group><name name-style="western"><surname>Gates</surname><given-names>GE</given-names></name></person-group> (<year>1972</year>) <article-title>Burmese earthworms. An introduction to the systematics and biology of megadrile oligochaetes with special reference to the Southeast Asia.</article-title> <source>Transactions of the American Philosophical Society</source> <volume>62</volume>: <fpage>1</fpage>–<lpage>326</lpage>. <ext-link xlink:type="simple" ext-link-type="doi" xlink:href="10.2307/1006214">https://doi.org/10.2307/1006214</ext-link></mixed-citation></ref><ref id="B8"><mixed-citation xmlns:xlink="http://www.w3.org/1999/xlink" xlink:type="simple">
          <person-group><name name-style="western"><surname>Horst</surname><given-names>R</given-names></name></person-group> (<year>1889</year>) <article-title>Over eene nieuwe soort order de Lumbricinen door Prof. Max Weber uit nedenl. India medegebracht</article-title>. <source>Tijdschrift der Nederlandsche Dierkundige Vereeniging</source> <volume>2</volume>: <fpage>77</fpage>.</mixed-citation></ref></ref-list></tp:taxon-treatment>
