# Supplementary material for: New species of semi-aquatic freshwater earthworm genus Glyphidrilus Horst, 1889 from Thailand and Laos (Oligochaeta, Almidae)
Source: Zookeys. 2017 May 3;(672):1–34. doi: 10.3897/zookeys.672.10212 (PMC5527339; doi:10.3897/zookeys.672.10212)
Supplement: XML Treatment for Glyphidrilus nanensis [file zookeys.672.10212-treatment2.xml]

<!DOCTYPE tp:taxon-treatment
  PUBLIC "-//TaxonX//DTD Taxonomic Treatment Publishing DTD v0 20100105//EN" "tax-treatment-NSO.dtd">
<tp:taxon-treatment xmlns:tp="http://www.plazi.org/taxpub"><tp:treatment-meta><kwd-group><label>Taxon classification</label><kwd><named-content xmlns:xlink="http://www.w3.org/1999/xlink" content-type="kingdom">Animalia</named-content></kwd><kwd><named-content xmlns:xlink="http://www.w3.org/1999/xlink" content-type="order">Opisthopora</named-content></kwd><kwd><named-content xmlns:xlink="http://www.w3.org/1999/xlink" content-type="family">Almidae</named-content></kwd></kwd-group><mixed-citation publication-type="journal"><person-group><name><surname>Chanabun</surname><given-names>Ratmanee</given-names></name><name><surname>Inkavilay</surname><given-names>Khamla</given-names></name><name><surname>Panha</surname><given-names>Somsak</given-names></name></person-group><article-title>New species of semi-aquatic freshwater earthworm genus <italic><tp:taxon-name><tp:taxon-name-part taxon-name-part-type="genus" reg="Glyphidrilus">Glyphidrilus</tp:taxon-name-part></tp:taxon-name></italic> Horst, 1889 from Thailand and Laos (<tp:taxon-name><tp:taxon-name-part taxon-name-part-type="subclass">Oligochaeta</tp:taxon-name-part></tp:taxon-name>, <tp:taxon-name><tp:taxon-name-part taxon-name-part-type="family">Almidae</tp:taxon-name-part></tp:taxon-name>)</article-title><source>Zookeys</source><day>3</day><month>5</month><year>2017</year><volume>2017</volume><issue>672</issue><fpage>1</fpage><lpage>34</lpage><pub-id pub-id-type="doi">10.3897/zookeys.672.10212</pub-id></mixed-citation></tp:treatment-meta><tp:nomenclature><tp:taxon-name>
              <tp:taxon-name-part taxon-name-part-type="genus" reg="Glyphidrilus">Glyphidrilus</tp:taxon-name-part>
              <tp:taxon-name-part taxon-name-part-type="species" reg="nanensis">nanensis</tp:taxon-name-part>
              <object-id xmlns:xlink="http://www.w3.org/1999/xlink" content-type="zoobank" xlink:type="simple">http://zoobank.org/E3CF3E43-7045-4C0F-9946-73AAB425425A</object-id>
            </tp:taxon-name><tp:taxon-authority>Chanabun &amp; Panha</tp:taxon-authority><tp:taxon-status xmlns:xlink="http://www.w3.org/1999/xlink" xlink:type="simple">sp. n.</tp:taxon-status><xref ref-type="fig" rid="F1">Figs 1</xref><xref ref-type="fig" rid="F3">, 3</xref><xref ref-type="fig" rid="F4">, 4</xref><xref ref-type="table" rid="T1">, Table 1</xref></tp:nomenclature><tp:treatment-sec sec-type="type material" id="SECID0ERDAE"><title>Type material.</title><p>
              <bold>Holotype</bold>: One adult (<named-content xmlns:xlink="http://www.w3.org/1999/xlink" content-type="dwc:institutional_code" xlink:type="simple">CUMZ</named-content> 3403) in a rice field near Nan River at Saklek, Phichit, north Thailand (<named-content xmlns:xlink="http://www.w3.org/1999/xlink" content-type="dwc:verbatimCoordinates" xlink:type="simple"><named-content content-type="geo-json" specific-use="{&#34;type&#34;:&#34;Point&#34;,&#34;coordinates&#34;:[100.520833,16.507889]}" id="NCID0EBEAE" xlink:type="simple">16°30'28.4"N, 100°31'15.0"E</named-content></named-content>), 49 meters elevation on 16 June 2012. <bold>Paratypes</bold>: 42 adults and 10 juveniles (<named-content xmlns:xlink="http://www.w3.org/1999/xlink" content-type="dwc:institutional_code" xlink:type="simple">CUMZ</named-content> 3404), 2 adults (<named-content xmlns:xlink="http://www.w3.org/1999/xlink" content-type="dwc:institutional_code" xlink:type="simple">ZMH</named-content> 14579), 2 adults (<named-content xmlns:xlink="http://www.w3.org/1999/xlink" content-type="dwc:institutional_code" xlink:type="simple">NHMUK</named-content>), and 2 adults (<named-content xmlns:xlink="http://www.w3.org/1999/xlink" content-type="dwc:institutional_code" xlink:type="simple">ZRC</named-content>), all same collection data as holotype.</p><fig id="F3" position="float" orientation="portrait"><label>Figure 3.</label><caption><p>Photographs showing the <bold>A</bold> <italic><tp:taxon-name><tp:taxon-name-part taxon-name-part-type="genus" reg="Glyphidrilus">Glyphidrilus</tp:taxon-name-part> <tp:taxon-name-part taxon-name-part-type="species" reg="nanensis">nanensis</tp:taxon-name-part></tp:taxon-name></italic> sp. n. casts <bold>B</bold> type locality of <italic><tp:taxon-name><tp:taxon-name-part taxon-name-part-type="genus" reg="Glyphidrilus">G.</tp:taxon-name-part> <tp:taxon-name-part taxon-name-part-type="species" reg="nanensis">nanensis</tp:taxon-name-part></tp:taxon-name></italic> sp. n. in the rice field near Nan River at Saklek, Phichit, north Thailand <bold>C</bold> coloration of living paratype (<named-content xmlns:xlink="http://www.w3.org/1999/xlink" content-type="dwc:institutional_code" xlink:type="simple">CUMZ</named-content> 3404).</p></caption><graphic xmlns:xlink="http://www.w3.org/1999/xlink" xlink:href="zookeys-672-001-g003.jpg" position="float" orientation="portrait" xlink:type="simple" id="oo_134393.jpg"/></fig></tp:treatment-sec><tp:treatment-sec sec-type="diagnosis" id="SECID0EKGAE"><title>Diagnosis.</title><p>A small sized earthworm with the clitellar wings on the lateral side of the body in XXIV, XXV, XXVI– XXVII, XXVIII, XXIX. Clitellum in XVII, XVIII–XXXIII, XXXIV. Female pores, male pores, and spermathecal pores not visible. Genital markings: paired or asymmetrical on aa in X, XI, XII, XIII, XIV and XXVIII, XXIX, XXX; paired or asymmetrical on bc in XV, XVI, XVII–XXIII, XXIV, XXV. Four pairs of seminal vesicles in IX–XII. Intestinal origin in XV. Ovaries in XIII–XIV. Spermathecae between 13/14–17/18.</p><fig id="F4" position="float" orientation="portrait"><label>Figure 4.</label><caption><p>Morphology of holotype (<named-content xmlns:xlink="http://www.w3.org/1999/xlink" content-type="dwc:institutional_code" xlink:type="simple">CUMZ</named-content> 3403) of <italic><tp:taxon-name><tp:taxon-name-part taxon-name-part-type="genus" reg="Glyphidrilus">Glyphidrilus</tp:taxon-name-part> <tp:taxon-name-part taxon-name-part-type="species" reg="nanensis">nanensis</tp:taxon-name-part></tp:taxon-name></italic> sp. n. <bold>A</bold> external ventral view, annular clitellum in XVII–XXXIII <bold>B</bold> internal dorsal view.</p></caption><graphic xmlns:xlink="http://www.w3.org/1999/xlink" xlink:href="zookeys-672-001-g004.jpg" position="float" orientation="portrait" xlink:type="simple" id="oo_134394.jpg"/></fig></tp:treatment-sec><tp:treatment-sec sec-type="description" id="SECID0EQHAE"><title>Description of holotype.</title><p>Dimensions: body length 78 mm, diameter 2.6 mm in segment VIII, 4.7 mm before the clitellar wing in segment XXIII, 4.2 mm after wing in segment XXX in clitellar region; body cylindrical in anterior part, quadrangular in transverse section behind clitellum. 241 segments. Body color pale brown with variations from red to pink at adjacent tissues of wing portion in different individuals of newly collected specimens. At posterior end dorsal surface considerably broader than the ventral. Clitellar wing on ventro-lateral part of clitellum in XXVI–XXIX, 3.6 mm in height, and 0.3 mm in width on both sides. Prostomium zygolobous. Dorsal pores absent. Clitellum annular in XVII–XXXIII. Four pairs of setae per segment from II, setal formula aa:ab:bc:cd:dd = 1.0:0.6:1.3:0.6:1.4 in segment VIII and 1.0:0.6:1.5:0.6:1.5 in postclitellar segments. Female pores, male pores, and spermathecal pores not visible. Genital markings: paired on aa in XII–XIII, laterally paired or asymmetrical on bc in XVII–XXIV.</p><p>Septa 5/6–8/9 thicker than between other segments, 9/10–14/15 thick and 15/16 to the last segment thin. Gizzard small, globular in 7/8. Intestine enlarged from XV. Hearts, five pairs in VII–XI, first in VII and last in XI. A pair of holonephridia in each segment from segment XIII onwards. Seminal vesicles, four pairs in IX, X, XI, XII. Ovaries, two pairs in XIII–XIV. Testes free in X and XI. Prostate and accessory glands absent. Spermathecae sessile and diverticula absent, elongated oval or globular between 13/14–17/18, about 0.2–0.3 mm in diameter, two to ten on each side per segment.</p></tp:treatment-sec><tp:treatment-sec sec-type="variation" id="SECID0EWHAE"><title>Variations.</title><p>Body lengths of adult (n = 49) and juvenile paratypes (n = 10). Adults ranged from 72–99 mm (85.2±19.0), with 186–257 segments. Juveniles ranged from 73–93 mm (82.3±7.5), with 186–251 segments. Wings in XXIV, XXV, XXVI–XXVII, XXVIII, XXIX, clitellum in XVII, XVIII –XXXIII, XXXIV. Genital markings: paired or asymmetrical on aa in X, XI, XII, XIII, XIV and XXVIII, XXIX, XXX; paired or asymmetrical on bc in XV, XVI, XVII–XXIII, XXIV, XXV.</p></tp:treatment-sec><tp:treatment-sec sec-type="distribution" id="SECID0E2HAE"><title>Distribution.</title><p>The new species was found in the river banks of Nan River at Saklek, Phichit, north Thailand, which was covered with worm casts.</p></tp:treatment-sec><tp:treatment-sec sec-type="etymology" id="SECID0EAIAE"><title>Etymology.</title><p>The species was named after the locality on the banks of the Nan River. This was the first time that the worm genus was ever recorded from near this river.</p></tp:treatment-sec><tp:treatment-sec sec-type="remarks" id="SECID0EFIAE"><title>Remarks.</title><p>For a summary of the following comparisons please see Table <xref ref-type="table" rid="T1">1</xref>. The new species differs from <italic><tp:taxon-name><tp:taxon-name-part taxon-name-part-type="genus" reg="Glyphidrilus">G.</tp:taxon-name-part> <tp:taxon-name-part taxon-name-part-type="species" reg="yunnanensis">yunnanensis</tp:taxon-name-part></tp:taxon-name></italic> Chen &amp; Xu, 1977 reported from China by the latter having longer wings in XXII–XXXII, the clitellum in XVIII–XXXVIII, paired genital markings on bc in XVII–XXI and XXXII–XXXIV, lacking a spermathecae. It differs from <italic><tp:taxon-name><tp:taxon-name-part taxon-name-part-type="genus" reg="Glyphidrilus">G.</tp:taxon-name-part> <tp:taxon-name-part taxon-name-part-type="species" reg="vangviengensis">vangviengensis</tp:taxon-name-part></tp:taxon-name></italic> Chanabun &amp; Panha, 2011 from Laos by <italic><tp:taxon-name><tp:taxon-name-part taxon-name-part-type="genus" reg="Glyphidrilus">G.</tp:taxon-name-part> <tp:taxon-name-part taxon-name-part-type="species" reg="vangviengensis">vangviengensis</tp:taxon-name-part></tp:taxon-name></italic> having longer wings in XXIV, XXV–XXXI, XXXII, the clitellum in XIX, XX–XXXV, XXXVI, XXXVII, and lacking spermathecae. It differs from the species recorded as <italic><tp:taxon-name><tp:taxon-name-part taxon-name-part-type="genus" reg="Glyphidrilus">G.</tp:taxon-name-part> <tp:taxon-name-part taxon-name-part-type="species" reg="mekongensis">mekongensis</tp:taxon-name-part></tp:taxon-name></italic> Panha &amp; Chanabun, 2012 from the Mekong River, Ubon Ratchathani, northeast Thailand by the latter species having longer wings in XXIV–½XXXIII, XXXIII, XXXIV, ½XXXV, the clitellum in XIX–XXXVII, XXXVIII, and lacking spermathecae. It differs from <italic><tp:taxon-name><tp:taxon-name-part taxon-name-part-type="genus" reg="Glyphidrilus">G.</tp:taxon-name-part> <tp:taxon-name-part taxon-name-part-type="species" reg="borealis">borealis</tp:taxon-name-part></tp:taxon-name></italic> Chanabun &amp; Panha, 2013 from Chiangmai, north Thailand by the latter having longer wings in XXI, XXII–XXVII, XXVIII, XXIX, a longer clitellum in XIV, XVI, XVII–XXXI, XXXII, XXXIII, XXXIV, XXXV, XXXVI, and the intestine enlarged from XIII. It differs from <italic><tp:taxon-name><tp:taxon-name-part taxon-name-part-type="genus" reg="Glyphidrilus">G.</tp:taxon-name-part> <tp:taxon-name-part taxon-name-part-type="species" reg="vangthongensis">vangthongensis</tp:taxon-name-part></tp:taxon-name></italic> Chanabun &amp; Panha, 2013 reported from Phitsanulok, north Thailand by <italic><tp:taxon-name><tp:taxon-name-part taxon-name-part-type="genus" reg="Glyphidrilus">G.</tp:taxon-name-part> <tp:taxon-name-part taxon-name-part-type="species" reg="vangthongensis">vangthongensis</tp:taxon-name-part></tp:taxon-name></italic> having longer wings in XXIV, XXV, XXVI–XXXI, XXXII, a longer clitellum in XII, XIII, XIV, XV, XVI–XL, XLI, XLII, an intestine enlarged from XIV, and spermathecae between 12/13–18/19. It differs from <italic><tp:taxon-name><tp:taxon-name-part taxon-name-part-type="genus" reg="Glyphidrilus">G.</tp:taxon-name-part> <tp:taxon-name-part taxon-name-part-type="species" reg="chaophraya">chaophraya</tp:taxon-name-part></tp:taxon-name></italic> Chanabun &amp; Panha, 2013 from Chaophraya River, Nakhonsawan, central Thailand by the latter having longer wings in XXIV, XXV–XXXII, XXXIII, a longer clitellum in XX–XLIII, XLIV, XLV, and spermathecae between 16/17–22/23. It differs from <italic><tp:taxon-name><tp:taxon-name-part taxon-name-part-type="genus" reg="Glyphidrilus">G.</tp:taxon-name-part> <tp:taxon-name-part taxon-name-part-type="species" reg="chiensis">chiensis</tp:taxon-name-part></tp:taxon-name></italic> Chanabun &amp; Panha, 2013 from Mahasarakham, northeast Thailand by <italic><tp:taxon-name><tp:taxon-name-part taxon-name-part-type="genus" reg="Glyphidrilus">G.</tp:taxon-name-part> <tp:taxon-name-part taxon-name-part-type="species" reg="chiensis">chiensis</tp:taxon-name-part></tp:taxon-name></italic> having wings in XXIII, XXIV, XXV, XXVI–XXIX, XXX, XXXI, XXXII, the clitellum in XVII, XVIII–XXXIII, XXXIV, XXXV, XXXVI, XXXVII, XXXVIII, and spermathecae between 12/13–18/19. It differs from <italic><tp:taxon-name><tp:taxon-name-part taxon-name-part-type="genus" reg="Glyphidrilus">G.</tp:taxon-name-part> <tp:taxon-name-part taxon-name-part-type="species" reg="quadratus">quadratus</tp:taxon-name-part></tp:taxon-name></italic> Chanabun &amp; Panha, 2013 reported from the Mun River drainage area, northeast Thailand by <italic><tp:taxon-name><tp:taxon-name-part taxon-name-part-type="genus" reg="Glyphidrilus">G.</tp:taxon-name-part> <tp:taxon-name-part taxon-name-part-type="species" reg="quadratus">quadratus</tp:taxon-name-part></tp:taxon-name></italic> having wings in XXIII, XXIV–XXVIII, XXIX, XXX, XXXI, the clitellum in XV, XVI, XVII, XVIII–XXXI, XXXII, XXXIII, XXXIV, XXXV, XXXVI, and spermathecae between 12/13–17/18. It differs from <italic><tp:taxon-name><tp:taxon-name-part taxon-name-part-type="genus" reg="Glyphidrilus">G.</tp:taxon-name-part> <tp:taxon-name-part taxon-name-part-type="species" reg="huailuangensis">huailuangensis</tp:taxon-name-part></tp:taxon-name></italic> Chanabun &amp; Panha, 2013 recorded from Najahlauy National Park, Ubon Ratchathani, northeast Thailand which has wings in XXV, XXVI–XXX, XXXI, a clitellum in XII, XIII, XVI–XXXII, XXXIII, and lacking spermathecae. It differs from <italic><tp:taxon-name><tp:taxon-name-part taxon-name-part-type="genus" reg="Glyphidrilus">G.</tp:taxon-name-part> <tp:taxon-name-part taxon-name-part-type="species" reg="sekongensis">sekongensis</tp:taxon-name-part></tp:taxon-name></italic> sp. n. by <italic><tp:taxon-name><tp:taxon-name-part taxon-name-part-type="genus" reg="Glyphidrilus">G.</tp:taxon-name-part> <tp:taxon-name-part taxon-name-part-type="species" reg="sekongensis">sekongensis</tp:taxon-name-part></tp:taxon-name></italic> sp. n. having longer wings in XXV–XXXI, a longer clitellum in XVI, XVII–XXXVI, XXXVII, and spermathecae between 12/13–15/16 (see Table <xref ref-type="table" rid="T1">1</xref>).</p><table-wrap id="T1" position="float" orientation="portrait"><label>Table 1.</label><caption><p>The comparison of characters among <italic><tp:taxon-name><tp:taxon-name-part taxon-name-part-type="genus" reg="Glyphidrilus">Glyphidrilus</tp:taxon-name-part></tp:taxon-name></italic> species from Thailand and Laos. The morphological characters of the species described are from type specimens and original description.</p></caption><table id="TID0ENPAC" rules="all"><tbody><tr><th rowspan="2" colspan="1">Species</th><th rowspan="2" colspan="1">Length (mm)</th><th rowspan="2" colspan="1">Segments</th><th rowspan="2" colspan="1">
                      <abbrev xmlns:xlink="http://www.w3.org/1999/xlink" xlink:title="clitellum" id="ABBRID0E1OAE" xlink:type="simple">Cli.</abbrev>
                    </th><th rowspan="2" colspan="1">
                      <abbrev xmlns:xlink="http://www.w3.org/1999/xlink" xlink:title="wings" id="ABBRID0ECPAE" xlink:type="simple">Wi.</abbrev>
                    </th><th rowspan="1" colspan="3">
                      <abbrev xmlns:xlink="http://www.w3.org/1999/xlink" xlink:title="genital markings" id="ABBRID0EKPAE" xlink:type="simple">Gm.</abbrev>
                    </th><th rowspan="2" colspan="1">
                      <abbrev xmlns:xlink="http://www.w3.org/1999/xlink" xlink:title="hearts" id="ABBRID0ESPAE" xlink:type="simple">He.</abbrev>
                    </th><th rowspan="2" colspan="1">
                      <abbrev xmlns:xlink="http://www.w3.org/1999/xlink" xlink:title="intestinal caeca" id="ABBRID0E1PAE" xlink:type="simple">In.</abbrev>
                    </th><th rowspan="2" colspan="1">
                      <abbrev xmlns:xlink="http://www.w3.org/1999/xlink" xlink:title="gizzard" id="ABBRID0ECQAE" xlink:type="simple">Gi.</abbrev>
                    </th><th rowspan="2" colspan="1">
                      <abbrev xmlns:xlink="http://www.w3.org/1999/xlink" xlink:title="spermathecae" id="ABBRID0EKQAE" xlink:type="simple">Sc.</abbrev>
                    </th><th rowspan="2" colspan="1">Type locality</th></tr><tr><th rowspan="1" colspan="1">Paired on bc</th><th rowspan="1" colspan="1">Paired on aa</th><th rowspan="1" colspan="1">Un paired on aa</th></tr><tr><td rowspan="1" colspan="1">
                      <italic><tp:taxon-name><tp:taxon-name-part taxon-name-part-type="genus" reg="Glyphidrilus">G.</tp:taxon-name-part> <tp:taxon-name-part taxon-name-part-type="species" reg="mekongensis">mekongensis</tp:taxon-name-part></tp:taxon-name></italic>
                    </td><td rowspan="1" colspan="1">125–224</td><td rowspan="1" colspan="1">223–382</td><td rowspan="1" colspan="1">XIX–XXXVII, XXXVIII</td><td rowspan="1" colspan="1">XXIV–½XXXIII, XXXIII, XXXIV, ½XXXV</td><td rowspan="1" colspan="1">XXIII</td><td rowspan="1" colspan="1">absent</td><td rowspan="1" colspan="1">absent</td><td rowspan="1" colspan="1">VII–XI</td><td rowspan="1" colspan="1">XV</td><td rowspan="1" colspan="1">VIII</td><td rowspan="1" colspan="1">absent</td><td rowspan="1" colspan="1">Khong Chiam, Ubon Ratchathani, Thailand</td></tr><tr><td rowspan="1" colspan="1">
                      <italic><tp:taxon-name><tp:taxon-name-part taxon-name-part-type="genus" reg="Glyphidrilus">G.</tp:taxon-name-part> <tp:taxon-name-part taxon-name-part-type="species" reg="vangviengensis">vangviengensis</tp:taxon-name-part></tp:taxon-name></italic>
                    </td><td rowspan="1" colspan="1">104–160</td><td rowspan="1" colspan="1">145–229</td><td rowspan="1" colspan="1">XIX, XX–XXXV, XXXVI, XXXVII</td><td rowspan="1" colspan="1">XXIV, XXV–XXXI, XXXII</td><td rowspan="1" colspan="1">XVIII, XIX, XX, XXI–XXIV, XXXIII, XXXIV</td><td rowspan="1" colspan="1">XII–XIV, XV</td><td rowspan="1" colspan="1">absent</td><td rowspan="1" colspan="1">VII–XI</td><td rowspan="1" colspan="1">XVI</td><td rowspan="1" colspan="1">VIII</td><td rowspan="1" colspan="1">absent</td><td rowspan="1" colspan="1">Song River Veintiane, Laos</td></tr><tr><td rowspan="1" colspan="1">
                      <italic><tp:taxon-name><tp:taxon-name-part taxon-name-part-type="genus" reg="Glyphidrilus">G.</tp:taxon-name-part> <tp:taxon-name-part taxon-name-part-type="species" reg="yunnanensis">yunnanensis</tp:taxon-name-part></tp:taxon-name></italic>
                    </td><td rowspan="1" colspan="1">123</td><td rowspan="1" colspan="1">139</td><td rowspan="1" colspan="1">XVIII–XXXVIII</td><td rowspan="1" colspan="1">XXII–XXXII</td><td rowspan="1" colspan="1">XVII–XXI, XXXII–XXXIV</td><td rowspan="1" colspan="1">absent</td><td rowspan="1" colspan="1">absent</td><td rowspan="1" colspan="1">VII–XI</td><td rowspan="1" colspan="1">XVI</td><td rowspan="1" colspan="1">VIII</td><td rowspan="1" colspan="1">absent</td><td rowspan="1" colspan="1">Yunnan, China</td></tr><tr><td rowspan="1" colspan="1">
                      <italic><tp:taxon-name><tp:taxon-name-part taxon-name-part-type="genus" reg="Glyphidrilus">G.</tp:taxon-name-part> <tp:taxon-name-part taxon-name-part-type="species" reg="borealis">borealis</tp:taxon-name-part></tp:taxon-name></italic>
                    </td><td rowspan="1" colspan="1">66–90</td><td rowspan="1" colspan="1">180–284</td><td rowspan="1" colspan="1">XIV, XVI, XVII–XXXI, XXXII, XXXIII, XXXIV, XXXV, XXXVI</td><td rowspan="1" colspan="1">XXI, XXII–XXVII, XXVIII, XXIX</td><td rowspan="1" colspan="1">XIII, XIV, XVI, XVII, XVIII–XXII, XXIII, XXVII, XXVIII, XXIX, XXX</td><td rowspan="1" colspan="1">absent</td><td rowspan="1" colspan="1">absent</td><td rowspan="1" colspan="1">VII–XI</td><td rowspan="1" colspan="1">XIII</td><td rowspan="1" colspan="1">7/8</td><td rowspan="1" colspan="1">14/15–18/19</td><td rowspan="1" colspan="1">Maeklang waterfall, Doi Inthanon National Park, Chiangmai, Thailand</td></tr><tr><td rowspan="1" colspan="1">
                      <italic><tp:taxon-name><tp:taxon-name-part taxon-name-part-type="genus" reg="Glyphidrilus">G.</tp:taxon-name-part> <tp:taxon-name-part taxon-name-part-type="species" reg="vangthongensis">vangthongensis</tp:taxon-name-part></tp:taxon-name></italic>
                    </td><td rowspan="1" colspan="1">62–195</td><td rowspan="1" colspan="1">150–358</td><td rowspan="1" colspan="1">XII, XIII, XIV, XV, XVI– XL, XLI, XLII</td><td rowspan="1" colspan="1">XXIV, XXV, XXVI–XXXI, XXXII</td><td rowspan="1" colspan="1">XIII, XIV–XXIV, XXV, XXVI, XXXI, XXXII, XXXIII</td><td rowspan="1" colspan="1">XII, XIII, XIV, XXX, XXXII, XXXIII, XXXIV, XXXV, XXXVI</td><td rowspan="1" colspan="1">absent</td><td rowspan="1" colspan="1">VII–XI</td><td rowspan="1" colspan="1">XIV</td><td rowspan="1" colspan="1">7/8</td><td rowspan="1" colspan="1">12/13–18/19</td><td rowspan="1" colspan="1">Sakulnothayan waterfall, Vangthong, Phitsanu<break/> lok, Thailand</td></tr><tr><td rowspan="1" colspan="1">
                      <italic><tp:taxon-name><tp:taxon-name-part taxon-name-part-type="genus" reg="Glyphidrilus">G.</tp:taxon-name-part> <tp:taxon-name-part taxon-name-part-type="species" reg="chaophraya">chaophraya</tp:taxon-name-part></tp:taxon-name></italic>
                    </td><td rowspan="1" colspan="1">113–138</td><td rowspan="1" colspan="1">325–414</td><td rowspan="1" colspan="1">XX–XLIII, XLIV, XLV</td><td rowspan="1" colspan="1">XXIV, XXV–XXXII, XXXIII</td><td rowspan="1" colspan="1">XVI, XIX, XX–XXIII, XXXII, XXXIII</td><td rowspan="1" colspan="1">XII, XIII, XIV, XXXIV, XXXV, XXXVII, XXXVIII</td><td rowspan="1" colspan="1">absent</td><td rowspan="1" colspan="1">VII–XI</td><td rowspan="1" colspan="1">XV</td><td rowspan="1" colspan="1">VIII</td><td rowspan="1" colspan="1">16/17–22/23</td><td rowspan="1" colspan="1">Chao phraya River, Payuha kiri, Nakhonsawan, Thailand</td></tr><tr><td rowspan="1" colspan="1">
                      <italic><tp:taxon-name><tp:taxon-name-part taxon-name-part-type="genus" reg="Glyphidrilus">G.</tp:taxon-name-part> <tp:taxon-name-part taxon-name-part-type="species" reg="chiensis">chiensis</tp:taxon-name-part></tp:taxon-name></italic>
                    </td><td rowspan="1" colspan="1">61–193</td><td rowspan="1" colspan="1">122–386</td><td rowspan="1" colspan="1">XVII, XVIII–XXXIII, XXXIV, XXXV, XXXVI, XXXVII, XXXVIII</td><td rowspan="1" colspan="1">XXIII, XXIV, XXV, XXVI–XXIX, XXX, XXXI, XXXII</td><td rowspan="1" colspan="1">XV, XVI, XVII, XVIII, XIX–XX, XXI, XXII, XXIII, XXIV, XXX, XXXI, XXXIII</td><td rowspan="1" colspan="1">XI, XII, XIII, XIV, XXX, XXXII, XXXIII, XXXIV, XXXV, XXXVI</td><td rowspan="1" colspan="1">absent</td><td rowspan="1" colspan="1">VII–XI</td><td rowspan="1" colspan="1">XV</td><td rowspan="1" colspan="1">VIII</td><td rowspan="1" colspan="1">12/13–18/19</td><td rowspan="1" colspan="1">Rice filed at Thatoom, Mueang, Mahasa rakham, Thailand</td></tr><tr><td rowspan="1" colspan="1">
                      <italic><tp:taxon-name><tp:taxon-name-part taxon-name-part-type="genus" reg="Glyphidrilus">G.</tp:taxon-name-part> <tp:taxon-name-part taxon-name-part-type="species" reg="quadratus">quadratus</tp:taxon-name-part></tp:taxon-name></italic>
                    </td><td rowspan="1" colspan="1">54–156</td><td rowspan="1" colspan="1">186–378</td><td rowspan="1" colspan="1">XV, XVI, XVII, XVIII–XXXI, XXXII, XXXIII, XXXIV, XXXV, XXXVI</td><td rowspan="1" colspan="1">XXIII, XXIV–XXVIII, XXIX, XXX, XXXI</td><td rowspan="1" colspan="1">XIII, XV, XVI, XVII, XVIII, XIX–XXI, XXII, XXIII, XXX, XXXI</td><td rowspan="1" colspan="1">XI, XII, XIII, XIV, XXXI, XXXII, XXXIII, XXXIV</td><td rowspan="1" colspan="1">absent</td><td rowspan="1" colspan="1">VII–XI</td><td rowspan="1" colspan="1">XV</td><td rowspan="1" colspan="1">VIII</td><td rowspan="1" colspan="1">12/13–17/18</td><td rowspan="1" colspan="1">Kang Sapue, Phibonmang sahan, Ubon Ratchathani, Thailand</td></tr><tr><td rowspan="1" colspan="1">
                      <italic><tp:taxon-name><tp:taxon-name-part taxon-name-part-type="genus" reg="Glyphidrilus">G.</tp:taxon-name-part> <tp:taxon-name-part taxon-name-part-type="species" reg="huailuangensis">huailuangensis</tp:taxon-name-part></tp:taxon-name></italic>
                    </td><td rowspan="1" colspan="1">50–91</td><td rowspan="1" colspan="1">131–228</td><td rowspan="1" colspan="1">XII, XIII, XVI–XXXII, XXXIII</td><td rowspan="1" colspan="1">XXV, XXVI–XXX, XXXI</td><td rowspan="1" colspan="1">XVI–XXIV</td><td rowspan="1" colspan="1">XXXI</td><td rowspan="1" colspan="1">absent</td><td rowspan="1" colspan="1">VIII–XI</td><td rowspan="1" colspan="1">XIII</td><td rowspan="1" colspan="1">7/8</td><td rowspan="1" colspan="1">absent</td><td rowspan="1" colspan="1">Huailung waterfall, Najahlauy, Ubon Ratchathani, Thailand</td></tr><tr><td rowspan="1" colspan="1">
                      <italic><tp:taxon-name><tp:taxon-name-part taxon-name-part-type="genus" reg="Glyphidrilus">G.</tp:taxon-name-part> <tp:taxon-name-part taxon-name-part-type="species" reg="trangensis">trangensis</tp:taxon-name-part></tp:taxon-name></italic>
                    </td><td rowspan="1" colspan="1">11<sup>+</sup>–63<sup>+</sup></td><td rowspan="1" colspan="1">41<sup>+</sup>–153<sup>+</sup></td><td rowspan="1" colspan="1">XVII, XVIII–XXX</td><td rowspan="1" colspan="1">XXII, XXIII–XXVII, XXVIII</td><td rowspan="1" colspan="1">absent</td><td rowspan="1" colspan="1">absent</td><td rowspan="1" colspan="1">XVIII–XXI</td><td rowspan="1" colspan="1">VIII–XI</td><td rowspan="1" colspan="1">XVI</td><td rowspan="1" colspan="1">8/9</td><td rowspan="1" colspan="1">XVIII–XXI</td><td rowspan="1" colspan="1">Trang River, Nayong, Trang</td></tr><tr><td rowspan="1" colspan="1">
                      <italic><tp:taxon-name><tp:taxon-name-part taxon-name-part-type="genus" reg="Glyphidrilus">G.</tp:taxon-name-part> <tp:taxon-name-part taxon-name-part-type="species" reg="wararamensis">wararamensis</tp:taxon-name-part></tp:taxon-name></italic>
                    </td><td rowspan="1" colspan="1">18<sup>+</sup>–120</td><td rowspan="1" colspan="1">46<sup>+</sup>–279</td><td rowspan="1" colspan="1">XI, XII, XIII–XXXIII, XXXIV, XXXV</td><td rowspan="1" colspan="1">XX, XXI–XXVI, XXVII</td><td rowspan="1" colspan="1">XIV, XV, XVII–XIX, XX, XXVII</td><td rowspan="1" colspan="1">absent</td><td rowspan="1" colspan="1">XI–XIII, XIV, XV, XVII, XVIII–XIX, XX, XXVIII, XXIX–XXX</td><td rowspan="1" colspan="1">VIII–XI</td><td rowspan="1" colspan="1">XIV</td><td rowspan="1" colspan="1">6/8</td><td rowspan="1" colspan="1">13/14–17/18</td><td rowspan="1" colspan="1">Stream near Wattham Wararam, Phanom, Suratthani</td></tr><tr><td rowspan="1" colspan="1">
                      <italic><tp:taxon-name><tp:taxon-name-part taxon-name-part-type="genus" reg="Glyphidrilus">G.</tp:taxon-name-part> <tp:taxon-name-part taxon-name-part-type="species" reg="kratuensis">kratuensis</tp:taxon-name-part></tp:taxon-name></italic>
                    </td><td rowspan="1" colspan="1">48–93</td><td rowspan="1" colspan="1">221–282</td><td rowspan="1" colspan="1">XVIII–XXX, XXXI, XXXII</td><td rowspan="1" colspan="1">XXIII, XXIV–XXVIII, XXIX, XXX</td><td rowspan="1" colspan="1">XIV, XV, XVI, XVII, XVIII, XIX, XXII, XXIII, XXIV, XXIX, XXX</td><td rowspan="1" colspan="1">absent</td><td rowspan="1" colspan="1">XVII, XIX–XX, XXI, XXII, XXIII, XXX–XXXI, XXXII–XXXIV</td><td rowspan="1" colspan="1">VIII–XI</td><td rowspan="1" colspan="1">XIV</td><td rowspan="1" colspan="1">VIII</td><td rowspan="1" colspan="1">14/15–17/18</td><td rowspan="1" colspan="1">Kratu waterfall, Kratu, Phuket</td></tr><tr><td rowspan="1" colspan="1">
                      <italic><tp:taxon-name><tp:taxon-name-part taxon-name-part-type="genus" reg="Glyphidrilus">G.</tp:taxon-name-part> <tp:taxon-name-part taxon-name-part-type="species" reg="nanensis">nanensis</tp:taxon-name-part></tp:taxon-name></italic> sp. n.</td><td rowspan="1" colspan="1">72–99</td><td rowspan="1" colspan="1">186–257</td><td rowspan="1" colspan="1">XVII, XVIII–XXXIII, XXXIV</td><td rowspan="1" colspan="1">XXIV, XXV, XXVI–XXVII, XXVIII, XXIX</td><td rowspan="1" colspan="1">XV, XVI, XVII–XXIII, XXIV, XXV</td><td rowspan="1" colspan="1">X, XI, XII, XIII, XIV, XXVIII, XXIX, XXX</td><td rowspan="1" colspan="1">absent</td><td rowspan="1" colspan="1">VII –XI</td><td rowspan="1" colspan="1">XV</td><td rowspan="1" colspan="1">7/8</td><td rowspan="1" colspan="1">13/14–17/18</td><td rowspan="1" colspan="1">Rice field near Nan River, Saklek, Phichit, Thailand</td></tr><tr><td rowspan="1" colspan="1">
                      <italic><tp:taxon-name><tp:taxon-name-part taxon-name-part-type="genus" reg="Glyphidrilus">G.</tp:taxon-name-part> <tp:taxon-name-part taxon-name-part-type="species" reg="satunensis">satunensis</tp:taxon-name-part></tp:taxon-name></italic> sp. n.</td><td rowspan="1" colspan="1">60<sup>+</sup>–131</td><td rowspan="1" colspan="1">156<sup>+</sup>–326</td><td rowspan="1" colspan="1">XVII, XVIII–XXXII, XXXIII, XXXIV, XXXV</td><td rowspan="1" colspan="1">XXIV, XXV, XXVI–XXIX, XXX, XXXI</td><td rowspan="1" colspan="1">XVII, XVIII, XIX</td><td rowspan="1" colspan="1">absent</td><td rowspan="1" colspan="1">XVI, XVII, XVIII–XXII, XXIII, XXIV</td><td rowspan="1" colspan="1">VIII–XI</td><td rowspan="1" colspan="1">XVI</td><td rowspan="1" colspan="1">VII</td><td rowspan="1" colspan="1">13/14–15/16</td><td rowspan="1" colspan="1">Nong Prakpraya, Mueang, Satun, Thailand</td></tr><tr><td rowspan="1" colspan="1">
                      <italic><tp:taxon-name><tp:taxon-name-part taxon-name-part-type="genus" reg="Glyphidrilus">G.</tp:taxon-name-part> <tp:taxon-name-part taxon-name-part-type="species" reg="chiangraiensis">chiangraiensis</tp:taxon-name-part></tp:taxon-name></italic> sp. n.</td><td rowspan="1" colspan="1">94–340</td><td rowspan="1" colspan="1">89–394</td><td rowspan="1" colspan="1">XVII, XVIII, XIX, XX, XXI–XXXVI, XXXVII, XXXVIII, XXXIX</td><td rowspan="1" colspan="1">XXIII, XXIV–XXVI, ½XXVII, XXVII, ½XXVIII, XXVIII</td><td rowspan="1" colspan="1">XXI, XXII, XXIII, XXIV, XXVII, XXVIII, XXIX–XXXV</td><td rowspan="1" colspan="1">XII–XIV, XV, XVI<break/></td><td rowspan="1" colspan="1">absent</td><td rowspan="1" colspan="1">VII–XI</td><td rowspan="1" colspan="1">XVI</td><td rowspan="1" colspan="1">VIII</td><td rowspan="1" colspan="1">15/16–20/21</td><td rowspan="1" colspan="1">Mekong River at Wat Hatkai, Chiang<break/> khong, Chiangrai, Thailand</td></tr><tr><td rowspan="1" colspan="1">
                      <italic><tp:taxon-name><tp:taxon-name-part taxon-name-part-type="genus" reg="Glyphidrilus">G.</tp:taxon-name-part> <tp:taxon-name-part taxon-name-part-type="species" reg="namphao">namphao</tp:taxon-name-part></tp:taxon-name></italic> sp. n.</td><td rowspan="1" colspan="1">64–122</td><td rowspan="1" colspan="1">190–320</td><td rowspan="1" colspan="1">XVII–XXVI, XXIX</td><td rowspan="1" colspan="1">XVIII–XXIV</td><td rowspan="1" colspan="1">XII–XV, XXV, XXVI</td><td rowspan="1" colspan="1">XVII</td><td rowspan="1" colspan="1">absent</td><td rowspan="1" colspan="1">VII–XI</td><td rowspan="1" colspan="1">XVI</td><td rowspan="1" colspan="1">VIII</td><td rowspan="1" colspan="1">13/14–16/17<break/></td><td rowspan="1" colspan="1">Phao River Kamkerd, Bolikhamxai, Laos</td></tr><tr><td rowspan="1" colspan="1">
                      <italic><tp:taxon-name><tp:taxon-name-part taxon-name-part-type="genus" reg="Glyphidrilus">G.</tp:taxon-name-part> <tp:taxon-name-part taxon-name-part-type="species" reg="sekongensis">sekongensis</tp:taxon-name-part></tp:taxon-name></italic> sp. n.</td><td rowspan="1" colspan="1">90–134</td><td rowspan="1" colspan="1">237–337</td><td rowspan="1" colspan="1">XVI, XVII–XXXVI, XXXVII</td><td rowspan="1" colspan="1">XXV–XXXI</td><td rowspan="1" colspan="1">XVI, XVII–XXIV, XXXII</td><td rowspan="1" colspan="1">absent</td><td rowspan="1" colspan="1">absent</td><td rowspan="1" colspan="1">VIII–XI</td><td rowspan="1" colspan="1">XVI</td><td rowspan="1" colspan="1">VIII</td><td rowspan="1" colspan="1">12/13–15/16</td><td rowspan="1" colspan="1">Stream at Ban Kiang<break/> kong, Lamarm, Sekong, Laos</td></tr><tr><td rowspan="1" colspan="1">
                      <italic><tp:taxon-name><tp:taxon-name-part taxon-name-part-type="genus" reg="Glyphidrilus">G.</tp:taxon-name-part> <tp:taxon-name-part taxon-name-part-type="species" reg="namdonensis">namdonensis</tp:taxon-name-part></tp:taxon-name></italic> sp. n.</td><td rowspan="1" colspan="1">90–139</td><td rowspan="1" colspan="1">183–259</td><td rowspan="1" colspan="1">XIX, XX–XXXVI, XXXVII, XXXVIII</td><td rowspan="1" colspan="1">XXIV, XXV–XXVIII, XXX</td><td rowspan="1" colspan="1">XXII, XXIII, XXIV, XXVII, XXVIII–XXXIII</td><td rowspan="1" colspan="1">XIII, XIV</td><td rowspan="1" colspan="1">absent</td><td rowspan="1" colspan="1">VII–XI</td><td rowspan="1" colspan="1">XVI</td><td rowspan="1" colspan="1">VIII</td><td rowspan="1" colspan="1">14/15–18/19</td><td rowspan="1" colspan="1">Done River, Thakhek, Kham<break/> mouan, Laos</td></tr><tr><td rowspan="1" colspan="1">
                      <italic><tp:taxon-name><tp:taxon-name-part taxon-name-part-type="genus" reg="Glyphidrilus">G.</tp:taxon-name-part> <tp:taxon-name-part taxon-name-part-type="species" reg="champasakensis">champasakensis</tp:taxon-name-part></tp:taxon-name></italic> sp. n.</td><td rowspan="1" colspan="1">167–301</td><td rowspan="1" colspan="1">248–424</td><td rowspan="1" colspan="1">XIX, XX– XLIX, L, LI, LII</td><td rowspan="1" colspan="1">XXIII, XXIV–½XXXII, XXXII, XXXIII</td><td rowspan="1" colspan="1">XVII, XVIII, XIX–XXII, XXIII, XXIV, XXXII, XXXIII, XXXIV, XXXV</td><td rowspan="1" colspan="1">XII, XIII, XXXIII, XXXIV</td><td rowspan="1" colspan="1">absent</td><td rowspan="1" colspan="1">VII–XI</td><td rowspan="1" colspan="1">XVI</td><td rowspan="1" colspan="1">VIII</td><td rowspan="1" colspan="1">14/15–19/20</td><td rowspan="1" colspan="1">Mekong River at Ban Khonkhen, Champa<break/> sak, Laos</td></tr></tbody></table><table-wrap-foot><fn><p>Abbreviations: <abbrev xmlns:xlink="http://www.w3.org/1999/xlink" xlink:title="clitellum" id="ABBRID0EDRAG" xlink:type="simple">Cli.</abbrev>: clitellum; <abbrev xmlns:xlink="http://www.w3.org/1999/xlink" xlink:title="wings" id="ABBRID0EHRAG" xlink:type="simple">Wi.</abbrev>: wings; <abbrev xmlns:xlink="http://www.w3.org/1999/xlink" xlink:title="genital markings" id="ABBRID0ELRAG" xlink:type="simple">Gm.</abbrev>: genital markings; <abbrev xmlns:xlink="http://www.w3.org/1999/xlink" xlink:title="hearts" id="ABBRID0EPRAG" xlink:type="simple">He.</abbrev>: hearts; <abbrev xmlns:xlink="http://www.w3.org/1999/xlink" xlink:title="intestinal caeca" id="ABBRID0ETRAG" xlink:type="simple">In.</abbrev>: intestinal caeca; <abbrev xmlns:xlink="http://www.w3.org/1999/xlink" xlink:title="gizzard" id="ABBRID0EXRAG" xlink:type="simple">Gi.</abbrev>: gizzard; <abbrev xmlns:xlink="http://www.w3.org/1999/xlink" xlink:title="spermathecae" id="ABBRID0E2RAG" xlink:type="simple">Sc.</abbrev>: spermathecae.</p></fn></table-wrap-foot></table-wrap></tp:treatment-sec><tp:treatment-sec><!--Section generated to contain objects referenced in tp:taxon-treatment.--><fig id="F1" position="float" orientation="portrait"><label>Figure 1.</label><caption><p>Distribution map of the new <italic><tp:taxon-name><tp:taxon-name-part taxon-name-part-type="genus" reg="Glyphidrilus">Glyphidrilus</tp:taxon-name-part></tp:taxon-name></italic> species from Thailand and Laos. Numbers in the circles refer to localities of the new species. <bold>1</bold> <italic><tp:taxon-name><tp:taxon-name-part taxon-name-part-type="genus" reg="Glyphidrilus">Glyphidrilus</tp:taxon-name-part> <tp:taxon-name-part taxon-name-part-type="species" reg="nanensis">nanensis</tp:taxon-name-part></tp:taxon-name></italic> sp. n. <bold>2</bold> <italic><tp:taxon-name><tp:taxon-name-part taxon-name-part-type="genus" reg="Glyphidrilus">Glyphidrilus</tp:taxon-name-part> <tp:taxon-name-part taxon-name-part-type="species" reg="chiangraiensis">chiangraiensis</tp:taxon-name-part></tp:taxon-name></italic> sp. n. <bold>3</bold> <italic><tp:taxon-name><tp:taxon-name-part taxon-name-part-type="genus" reg="Glyphidrilus">Glyphidrilus</tp:taxon-name-part> <tp:taxon-name-part taxon-name-part-type="species" reg="namphao">namphao</tp:taxon-name-part></tp:taxon-name></italic> sp. n. <bold>4</bold> <italic><tp:taxon-name><tp:taxon-name-part taxon-name-part-type="genus" reg="Glyphidrilus">Glyphidrilus</tp:taxon-name-part> <tp:taxon-name-part taxon-name-part-type="species" reg="sekongensis">sekongensis</tp:taxon-name-part></tp:taxon-name></italic> sp. n. <bold>5</bold> <italic><tp:taxon-name><tp:taxon-name-part taxon-name-part-type="genus" reg="Glyphidrilus">Glyphidrilus</tp:taxon-name-part> <tp:taxon-name-part taxon-name-part-type="species" reg="namdonensis">namdonensis</tp:taxon-name-part></tp:taxon-name></italic> sp. n. and <bold>6</bold> <italic><tp:taxon-name><tp:taxon-name-part taxon-name-part-type="genus" reg="Glyphidrilus">Glyphidrilus</tp:taxon-name-part> <tp:taxon-name-part taxon-name-part-type="species" reg="champasakensis">champasakensis</tp:taxon-name-part></tp:taxon-name></italic> sp. n.</p></caption><graphic xmlns:xlink="http://www.w3.org/1999/xlink" xlink:href="zookeys-672-001-g001.jpg" position="float" orientation="portrait" xlink:type="simple" id="oo_134390.jpg"/></fig></tp:treatment-sec></tp:taxon-treatment>
