# Supplementary material for: New species of semi-aquatic freshwater earthworm genus Glyphidrilus Horst, 1889 from Thailand and Laos (Oligochaeta, Almidae)
Source: Zookeys. 2017 May 3;(672):1–34. doi: 10.3897/zookeys.672.10212 (PMC5527339; doi:10.3897/zookeys.672.10212)
Supplement: XML Treatment for Glyphidrilus satunensis [file zookeys.672.10212-treatment3.xml]

<!DOCTYPE tp:taxon-treatment
  PUBLIC "-//TaxonX//DTD Taxonomic Treatment Publishing DTD v0 20100105//EN" "tax-treatment-NSO.dtd">
<tp:taxon-treatment xmlns:tp="http://www.plazi.org/taxpub"><tp:treatment-meta><kwd-group><label>Taxon classification</label><kwd><named-content xmlns:xlink="http://www.w3.org/1999/xlink" content-type="kingdom">Animalia</named-content></kwd><kwd><named-content xmlns:xlink="http://www.w3.org/1999/xlink" content-type="order">Opisthopora</named-content></kwd><kwd><named-content xmlns:xlink="http://www.w3.org/1999/xlink" content-type="family">Almidae</named-content></kwd></kwd-group><mixed-citation publication-type="journal"><person-group><name><surname>Chanabun</surname><given-names>Ratmanee</given-names></name><name><surname>Inkavilay</surname><given-names>Khamla</given-names></name><name><surname>Panha</surname><given-names>Somsak</given-names></name></person-group><article-title>New species of semi-aquatic freshwater earthworm genus <italic><tp:taxon-name><tp:taxon-name-part taxon-name-part-type="genus" reg="Glyphidrilus">Glyphidrilus</tp:taxon-name-part></tp:taxon-name></italic> Horst, 1889 from Thailand and Laos (<tp:taxon-name><tp:taxon-name-part taxon-name-part-type="subclass">Oligochaeta</tp:taxon-name-part></tp:taxon-name>, <tp:taxon-name><tp:taxon-name-part taxon-name-part-type="family">Almidae</tp:taxon-name-part></tp:taxon-name>)</article-title><source>Zookeys</source><day>3</day><month>5</month><year>2017</year><volume>2017</volume><issue>672</issue><fpage>1</fpage><lpage>34</lpage><pub-id pub-id-type="doi">10.3897/zookeys.672.10212</pub-id></mixed-citation></tp:treatment-meta><tp:nomenclature><tp:taxon-name>
              <tp:taxon-name-part taxon-name-part-type="genus" reg="Glyphidrilus">Glyphidrilus</tp:taxon-name-part>
              <tp:taxon-name-part taxon-name-part-type="species" reg="satunensis">satunensis</tp:taxon-name-part>
              <object-id xmlns:xlink="http://www.w3.org/1999/xlink" content-type="zoobank" xlink:type="simple">http://zoobank.org/16A9B4B7-9D5F-409E-B438-059A0FC21BB0</object-id>
            </tp:taxon-name><tp:taxon-authority>Chanabun &amp; Panha</tp:taxon-authority><tp:taxon-status xmlns:xlink="http://www.w3.org/1999/xlink" xlink:type="simple">sp. n.</tp:taxon-status><xref ref-type="fig" rid="F2">Figs 2</xref><xref ref-type="fig" rid="F5">, 5</xref><xref ref-type="table" rid="T1">, Table 1</xref></tp:nomenclature><tp:treatment-sec sec-type="material" id="SECID0EUTAG"><title>Material examined.</title><p>
              <bold>Holotype</bold>: One adult (<named-content xmlns:xlink="http://www.w3.org/1999/xlink" content-type="dwc:institutional_code" xlink:type="simple">CUMZ</named-content> 3405), in Nong Prakpraya, Mueang, Satun, Thailand (<named-content xmlns:xlink="http://www.w3.org/1999/xlink" content-type="dwc:verbatimCoordinates" xlink:type="simple"><named-content content-type="geo-json" specific-use="{&#34;type&#34;:&#34;Point&#34;,&#34;coordinates&#34;:[100.039722,6.742778]}" id="NCID0EEUAG" xlink:type="simple">06°44'34.0"N, 100°02'23.0"E</named-content></named-content>), 27 meters elevation on 16 January 2014. <bold>Paratypes</bold>: 15 adults and 21 juveniles (<named-content xmlns:xlink="http://www.w3.org/1999/xlink" content-type="dwc:institutional_code" xlink:type="simple">CUMZ</named-content> 3406), 2 adults (<named-content xmlns:xlink="http://www.w3.org/1999/xlink" content-type="dwc:institutional_code" xlink:type="simple">ZMH</named-content> 14580), 2 adults (<named-content xmlns:xlink="http://www.w3.org/1999/xlink" content-type="dwc:institutional_code" xlink:type="simple">NHMUK</named-content>), and 2 adults (<named-content xmlns:xlink="http://www.w3.org/1999/xlink" content-type="dwc:institutional_code" xlink:type="simple">ZRC</named-content>), all same collection data as holotype.</p><fig id="F5" position="float" orientation="portrait"><label>Figure 5.</label><caption><p>Morphology of holotype (<named-content xmlns:xlink="http://www.w3.org/1999/xlink" content-type="dwc:institutional_code" xlink:type="simple">CUMZ</named-content> 3405) of <italic><tp:taxon-name><tp:taxon-name-part taxon-name-part-type="genus" reg="Glyphidrilus">Glyphidrilus</tp:taxon-name-part> <tp:taxon-name-part taxon-name-part-type="species" reg="satunensis">satunensis</tp:taxon-name-part></tp:taxon-name></italic> sp. n. <bold>A</bold> external ventral view, annular clitellum in XVII–XXXIII <bold>B</bold> internal dorsal view.</p></caption><graphic xmlns:xlink="http://www.w3.org/1999/xlink" xlink:href="zookeys-672-001-g005.jpg" position="float" orientation="portrait" xlink:type="simple" id="oo_134395.jpg"/></fig></tp:treatment-sec><tp:treatment-sec sec-type="diagnosis" id="SECID0EAWAG"><title>Diagnosis.</title><p>
              <italic><tp:taxon-name><tp:taxon-name-part taxon-name-part-type="genus" reg="Glyphidrilus">Glyphidrilus</tp:taxon-name-part> <tp:taxon-name-part taxon-name-part-type="species" reg="satunensis">satunensis</tp:taxon-name-part></tp:taxon-name></italic> sp. n. has the clitellar wings on the lateral side of the body in XXIV, XXV, XXVI–XXIX, XXX, XXXI. Clitellum in XVII, XVIII–XXXII, XXXIII, XXXIV, XXXV. Female pores, male pores and spermathecal pores not visible. Genital markings: unpaired on aa in XVI, XVII, XVIII–XXII, XXIII, XXIV; paired or asymmetrical on bc in XVII, XVIII, XIX. Four pairs of seminal vesicles in IX–XII. Intestinal origin in XVI. Ovaries in XIII–XIV. Spermathecae between 13/14–15/16.</p><!--PageBreak--></tp:treatment-sec><tp:treatment-sec sec-type="description" id="SECID0ESWAG"><title>Description of holotype.</title><p>Dimensions: body length 131 mm, diameter 2.2 mm in segment VIII, 2.3 mm before the clitellar wing in segment XXIII, 2.4 mm after wing in segment XXX in clitellar region; body cylindrical in anterior part, quadrangular in transverse section behind clitellum. 326 segments. Body color pale brown with variations from red to pink at adjacent tissues of wing portion in different individuals of newly collected specimens. At posterior end dorsal surface considerably broader than the ventral. Clitellar wing on ventro-lateral part of clitellum in XXIV–XXIX, 2.5 mm in height, and 0.5 mm in width on both sides. Prostomium zygolobous. <!--PageBreak-->Dorsal pores absent. Clitellum annular in XVII–XXXIII. Four pairs of setae per segment from II, setal formula aa:ab:bc:cd:dd = 1.0:0.5:1.5:1.0:1.5 in segment VIII and 1.0:0.5:1.5:0.5:2.0 in postclitellar segments. Female pores, male pores, and spermathecal pores not visible. Genital markings: unpaired on aa in XVII–XXII.</p><p>Septa 5/6–7/8 thicker than between other segments, 8/9–9/10 thick and 10/11 to the last segment thin. Gizzard small, globular in VII. Intestine enlarged from XVI. Hearts, four pairs in VIII–XI. A pair of holonephridia in each segment from segment XIII onwards. Seminal vesicles, four pairs in IX–XII. Ovaries, two pairs in XIII–XIV. Testes free in X and XI. Prostate and accessory glands absent. Spermathecae sessile and diverticula absent, elongated oval or globular between 13/14–15/16, about 0.2–0.3 mm in diameter, four to five on each side per segment.</p></tp:treatment-sec><tp:treatment-sec sec-type="variation" id="SECID0E2WAG"><title>Variations.</title><p>Body lengths of adult (n = 22) and juvenile paratypes (n = 21). Adults ranged from 60<sup>+</sup>–131 mm (95.8 ± 24.5), with 156<sup>+</sup>–326 segments. Juveniles ranged from 62–129 mm (82.5 ± 22.1), with 166–323 segments. Wings in XXIV, XXV, XXVI–XXIX, XXX, XXXI, clitellum in XVII, XVIII–XXXII, XXXIII, XXXIV, XXXV. Genital markings: unpaired on aa in XVI, XVII, XVIII–XXII, XXIII, XXIV; paired or asymmetrical on bc in XVII, XVIII, XIX.</p></tp:treatment-sec><tp:treatment-sec sec-type="distribution" id="SECID0EFXAG"><title>Distribution.</title><p>The new species was found at a pond in Satun, south Thailand.</p></tp:treatment-sec><tp:treatment-sec sec-type="etymology" id="SECID0EKXAG"><title>Etymology.</title><p>The name “<tp:taxon-name><tp:taxon-name-part taxon-name-part-type="species" reg="satunensis">satunensis</tp:taxon-name-part></tp:taxon-name>” is given in reference to the type locality, Satun.</p></tp:treatment-sec><tp:treatment-sec sec-type="remarks" id="SECID0EZXAG"><title>Remarks.</title><p>See Table <xref ref-type="table" rid="T1">1</xref> for a summary of these comparisons. <italic><tp:taxon-name><tp:taxon-name-part taxon-name-part-type="genus" reg="Glyphidrilus">Glyphidrilus</tp:taxon-name-part> <tp:taxon-name-part taxon-name-part-type="species" reg="satunensis">satunensis</tp:taxon-name-part></tp:taxon-name></italic> sp. n. is quite similar to <italic><tp:taxon-name><tp:taxon-name-part taxon-name-part-type="genus" reg="Glyphidrilus">G.</tp:taxon-name-part> <tp:taxon-name-part taxon-name-part-type="species" reg="kratuensis">kratuensis</tp:taxon-name-part></tp:taxon-name></italic> Chanabun &amp; Panha, 2013 from Kratu waterfall, Kratu, Phuket, south Thailand in the location of wings but <italic><tp:taxon-name><tp:taxon-name-part taxon-name-part-type="genus" reg="Glyphidrilus">G.</tp:taxon-name-part> <tp:taxon-name-part taxon-name-part-type="species" reg="kratuensis">kratuensis</tp:taxon-name-part></tp:taxon-name></italic> has a smaller size, a shorter clitellum in XVIII–XXX, XXXI, XXXII, the intestine begins from XIV, and spermathecae are between 14/15–17/18. It differs from <italic><tp:taxon-name><tp:taxon-name-part taxon-name-part-type="genus" reg="Glyphidrilus">G.</tp:taxon-name-part> <tp:taxon-name-part taxon-name-part-type="species" reg="trangensis">trangensis</tp:taxon-name-part></tp:taxon-name></italic> Chanabun &amp; Panha, 2013 from Trang River, Nayong, Trang, south Thailand by the latter having wings in XXII, XXIII–XXVII, XXVIII, the clitellum in XVII, XVIII–XXX, and spermathecae in XVIII–XXI. It differs from <italic><tp:taxon-name><tp:taxon-name-part taxon-name-part-type="genus" reg="Glyphidrilus">G.</tp:taxon-name-part> <tp:taxon-name-part taxon-name-part-type="species" reg="wararamensis">wararamensis</tp:taxon-name-part></tp:taxon-name></italic> Chanabun &amp; Panha, 2013 from stream near Wattham Wararam, Phanom, Suratthani, south Thailand by <italic><tp:taxon-name><tp:taxon-name-part taxon-name-part-type="genus" reg="Glyphidrilus">G.</tp:taxon-name-part> <tp:taxon-name-part taxon-name-part-type="species" reg="wararamensis">wararamensis</tp:taxon-name-part></tp:taxon-name></italic> having wings in XX, XXI–XXVI, XXVII, a clitellum in XI, XII, XIII–XXXIII, XXXIV, XXXV, and spermathecae between 13/14–17/18. It differs from <italic><tp:taxon-name><tp:taxon-name-part taxon-name-part-type="genus" reg="Glyphidrilus">G.</tp:taxon-name-part> <tp:taxon-name-part taxon-name-part-type="species" reg="nanensis">nanensis</tp:taxon-name-part></tp:taxon-name></italic> sp. n. by <italic><tp:taxon-name><tp:taxon-name-part taxon-name-part-type="genus" reg="Glyphidrilus">G.</tp:taxon-name-part> <tp:taxon-name-part taxon-name-part-type="species" reg="nanensis">nanensis</tp:taxon-name-part></tp:taxon-name></italic> having a smaller size, slightly shorter wings in XXIV, XXV, XXVI–XXVII, XXVIII, XXIX, unpaired genital markings absent, five pairs of hearts in VII–XI, and spermathecae between 13/14–17/18 (see Table <xref ref-type="table" rid="T1">1</xref>).</p></tp:treatment-sec><tp:treatment-sec><!--Section generated to contain objects referenced in tp:taxon-treatment.--><fig id="F2" position="float" orientation="portrait"><label>Figure 2.</label><caption><p>Map showing type locality of <italic><tp:taxon-name><tp:taxon-name-part taxon-name-part-type="genus" reg="Glyphidrilus">Glyphidrilus</tp:taxon-name-part> <tp:taxon-name-part taxon-name-part-type="species" reg="satunensis">satunensis</tp:taxon-name-part></tp:taxon-name></italic> sp. n. (arrow head) located on the shore of the Nong Prakpraya at Mueang, Satun, south Thailand.</p></caption><graphic xmlns:xlink="http://www.w3.org/1999/xlink" xlink:href="zookeys-672-001-g002.jpg" position="float" orientation="portrait" xlink:type="simple" id="oo_134392.jpg"/></fig><table-wrap id="T1" position="float" orientation="portrait"><label>Table 1.</label><caption><p>The comparison of characters among <italic><tp:taxon-name><tp:taxon-name-part taxon-name-part-type="genus" reg="Glyphidrilus">Glyphidrilus</tp:taxon-name-part></tp:taxon-name></italic> species from Thailand and Laos. The morphological characters of the species described are from type specimens and original description.</p></caption><table id="TID0ENPAC" rules="all"><tbody><tr><th rowspan="2" colspan="1">Species</th><th rowspan="2" colspan="1">Length (mm)</th><th rowspan="2" colspan="1">Segments</th><th rowspan="2" colspan="1">
                      <abbrev xmlns:xlink="http://www.w3.org/1999/xlink" xlink:title="clitellum" id="ABBRID0E1OAE" xlink:type="simple">Cli.</abbrev>
                    </th><th rowspan="2" colspan="1">
                      <abbrev xmlns:xlink="http://www.w3.org/1999/xlink" xlink:title="wings" id="ABBRID0ECPAE" xlink:type="simple">Wi.</abbrev>
                    </th><th rowspan="1" colspan="3">
                      <abbrev xmlns:xlink="http://www.w3.org/1999/xlink" xlink:title="genital markings" id="ABBRID0EKPAE" xlink:type="simple">Gm.</abbrev>
                    </th><th rowspan="2" colspan="1">
                      <abbrev xmlns:xlink="http://www.w3.org/1999/xlink" xlink:title="hearts" id="ABBRID0ESPAE" xlink:type="simple">He.</abbrev>
                    </th><th rowspan="2" colspan="1">
                      <abbrev xmlns:xlink="http://www.w3.org/1999/xlink" xlink:title="intestinal caeca" id="ABBRID0E1PAE" xlink:type="simple">In.</abbrev>
                    </th><th rowspan="2" colspan="1">
                      <abbrev xmlns:xlink="http://www.w3.org/1999/xlink" xlink:title="gizzard" id="ABBRID0ECQAE" xlink:type="simple">Gi.</abbrev>
                    </th><th rowspan="2" colspan="1">
                      <abbrev xmlns:xlink="http://www.w3.org/1999/xlink" xlink:title="spermathecae" id="ABBRID0EKQAE" xlink:type="simple">Sc.</abbrev>
                    </th><th rowspan="2" colspan="1">Type locality</th></tr><tr><th rowspan="1" colspan="1">Paired on bc</th><th rowspan="1" colspan="1">Paired on aa</th><th rowspan="1" colspan="1">Un paired on aa</th></tr><tr><td rowspan="1" colspan="1">
                      <italic><tp:taxon-name><tp:taxon-name-part taxon-name-part-type="genus" reg="Glyphidrilus">G.</tp:taxon-name-part> <tp:taxon-name-part taxon-name-part-type="species" reg="mekongensis">mekongensis</tp:taxon-name-part></tp:taxon-name></italic>
                    </td><td rowspan="1" colspan="1">125–224</td><td rowspan="1" colspan="1">223–382</td><td rowspan="1" colspan="1">XIX–XXXVII, XXXVIII</td><td rowspan="1" colspan="1">XXIV–½XXXIII, XXXIII, XXXIV, ½XXXV</td><td rowspan="1" colspan="1">XXIII</td><td rowspan="1" colspan="1">absent</td><td rowspan="1" colspan="1">absent</td><td rowspan="1" colspan="1">VII–XI</td><td rowspan="1" colspan="1">XV</td><td rowspan="1" colspan="1">VIII</td><td rowspan="1" colspan="1">absent</td><td rowspan="1" colspan="1">Khong Chiam, Ubon Ratchathani, Thailand</td></tr><tr><td rowspan="1" colspan="1">
                      <italic><tp:taxon-name><tp:taxon-name-part taxon-name-part-type="genus" reg="Glyphidrilus">G.</tp:taxon-name-part> <tp:taxon-name-part taxon-name-part-type="species" reg="vangviengensis">vangviengensis</tp:taxon-name-part></tp:taxon-name></italic>
                    </td><td rowspan="1" colspan="1">104–160</td><td rowspan="1" colspan="1">145–229</td><td rowspan="1" colspan="1">XIX, XX–XXXV, XXXVI, XXXVII</td><td rowspan="1" colspan="1">XXIV, XXV–XXXI, XXXII</td><td rowspan="1" colspan="1">XVIII, XIX, XX, XXI–XXIV, XXXIII, XXXIV</td><td rowspan="1" colspan="1">XII–XIV, XV</td><td rowspan="1" colspan="1">absent</td><td rowspan="1" colspan="1">VII–XI</td><td rowspan="1" colspan="1">XVI</td><td rowspan="1" colspan="1">VIII</td><td rowspan="1" colspan="1">absent</td><td rowspan="1" colspan="1">Song River Veintiane, Laos</td></tr><tr><td rowspan="1" colspan="1">
                      <italic><tp:taxon-name><tp:taxon-name-part taxon-name-part-type="genus" reg="Glyphidrilus">G.</tp:taxon-name-part> <tp:taxon-name-part taxon-name-part-type="species" reg="yunnanensis">yunnanensis</tp:taxon-name-part></tp:taxon-name></italic>
                    </td><td rowspan="1" colspan="1">123</td><td rowspan="1" colspan="1">139</td><td rowspan="1" colspan="1">XVIII–XXXVIII</td><td rowspan="1" colspan="1">XXII–XXXII</td><td rowspan="1" colspan="1">XVII–XXI, XXXII–XXXIV</td><td rowspan="1" colspan="1">absent</td><td rowspan="1" colspan="1">absent</td><td rowspan="1" colspan="1">VII–XI</td><td rowspan="1" colspan="1">XVI</td><td rowspan="1" colspan="1">VIII</td><td rowspan="1" colspan="1">absent</td><td rowspan="1" colspan="1">Yunnan, China</td></tr><tr><td rowspan="1" colspan="1">
                      <italic><tp:taxon-name><tp:taxon-name-part taxon-name-part-type="genus" reg="Glyphidrilus">G.</tp:taxon-name-part> <tp:taxon-name-part taxon-name-part-type="species" reg="borealis">borealis</tp:taxon-name-part></tp:taxon-name></italic>
                    </td><td rowspan="1" colspan="1">66–90</td><td rowspan="1" colspan="1">180–284</td><td rowspan="1" colspan="1">XIV, XVI, XVII–XXXI, XXXII, XXXIII, XXXIV, XXXV, XXXVI</td><td rowspan="1" colspan="1">XXI, XXII–XXVII, XXVIII, XXIX</td><td rowspan="1" colspan="1">XIII, XIV, XVI, XVII, XVIII–XXII, XXIII, XXVII, XXVIII, XXIX, XXX</td><td rowspan="1" colspan="1">absent</td><td rowspan="1" colspan="1">absent</td><td rowspan="1" colspan="1">VII–XI</td><td rowspan="1" colspan="1">XIII</td><td rowspan="1" colspan="1">7/8</td><td rowspan="1" colspan="1">14/15–18/19</td><td rowspan="1" colspan="1">Maeklang waterfall, Doi Inthanon National Park, Chiangmai, Thailand</td></tr><tr><td rowspan="1" colspan="1">
                      <italic><tp:taxon-name><tp:taxon-name-part taxon-name-part-type="genus" reg="Glyphidrilus">G.</tp:taxon-name-part> <tp:taxon-name-part taxon-name-part-type="species" reg="vangthongensis">vangthongensis</tp:taxon-name-part></tp:taxon-name></italic>
                    </td><td rowspan="1" colspan="1">62–195</td><td rowspan="1" colspan="1">150–358</td><td rowspan="1" colspan="1">XII, XIII, XIV, XV, XVI– XL, XLI, XLII</td><td rowspan="1" colspan="1">XXIV, XXV, XXVI–XXXI, XXXII</td><td rowspan="1" colspan="1">XIII, XIV–XXIV, XXV, XXVI, XXXI, XXXII, XXXIII</td><td rowspan="1" colspan="1">XII, XIII, XIV, XXX, XXXII, XXXIII, XXXIV, XXXV, XXXVI</td><td rowspan="1" colspan="1">absent</td><td rowspan="1" colspan="1">VII–XI</td><td rowspan="1" colspan="1">XIV</td><td rowspan="1" colspan="1">7/8</td><td rowspan="1" colspan="1">12/13–18/19</td><td rowspan="1" colspan="1">Sakulnothayan waterfall, Vangthong, Phitsanu<break/> lok, Thailand</td></tr><tr><td rowspan="1" colspan="1">
                      <italic><tp:taxon-name><tp:taxon-name-part taxon-name-part-type="genus" reg="Glyphidrilus">G.</tp:taxon-name-part> <tp:taxon-name-part taxon-name-part-type="species" reg="chaophraya">chaophraya</tp:taxon-name-part></tp:taxon-name></italic>
                    </td><td rowspan="1" colspan="1">113–138</td><td rowspan="1" colspan="1">325–414</td><td rowspan="1" colspan="1">XX–XLIII, XLIV, XLV</td><td rowspan="1" colspan="1">XXIV, XXV–XXXII, XXXIII</td><td rowspan="1" colspan="1">XVI, XIX, XX–XXIII, XXXII, XXXIII</td><td rowspan="1" colspan="1">XII, XIII, XIV, XXXIV, XXXV, XXXVII, XXXVIII</td><td rowspan="1" colspan="1">absent</td><td rowspan="1" colspan="1">VII–XI</td><td rowspan="1" colspan="1">XV</td><td rowspan="1" colspan="1">VIII</td><td rowspan="1" colspan="1">16/17–22/23</td><td rowspan="1" colspan="1">Chao phraya River, Payuha kiri, Nakhonsawan, Thailand</td></tr><tr><td rowspan="1" colspan="1">
                      <italic><tp:taxon-name><tp:taxon-name-part taxon-name-part-type="genus" reg="Glyphidrilus">G.</tp:taxon-name-part> <tp:taxon-name-part taxon-name-part-type="species" reg="chiensis">chiensis</tp:taxon-name-part></tp:taxon-name></italic>
                    </td><td rowspan="1" colspan="1">61–193</td><td rowspan="1" colspan="1">122–386</td><td rowspan="1" colspan="1">XVII, XVIII–XXXIII, XXXIV, XXXV, XXXVI, XXXVII, XXXVIII</td><td rowspan="1" colspan="1">XXIII, XXIV, XXV, XXVI–XXIX, XXX, XXXI, XXXII</td><td rowspan="1" colspan="1">XV, XVI, XVII, XVIII, XIX–XX, XXI, XXII, XXIII, XXIV, XXX, XXXI, XXXIII</td><td rowspan="1" colspan="1">XI, XII, XIII, XIV, XXX, XXXII, XXXIII, XXXIV, XXXV, XXXVI</td><td rowspan="1" colspan="1">absent</td><td rowspan="1" colspan="1">VII–XI</td><td rowspan="1" colspan="1">XV</td><td rowspan="1" colspan="1">VIII</td><td rowspan="1" colspan="1">12/13–18/19</td><td rowspan="1" colspan="1">Rice filed at Thatoom, Mueang, Mahasa rakham, Thailand</td></tr><tr><td rowspan="1" colspan="1">
                      <italic><tp:taxon-name><tp:taxon-name-part taxon-name-part-type="genus" reg="Glyphidrilus">G.</tp:taxon-name-part> <tp:taxon-name-part taxon-name-part-type="species" reg="quadratus">quadratus</tp:taxon-name-part></tp:taxon-name></italic>
                    </td><td rowspan="1" colspan="1">54–156</td><td rowspan="1" colspan="1">186–378</td><td rowspan="1" colspan="1">XV, XVI, XVII, XVIII–XXXI, XXXII, XXXIII, XXXIV, XXXV, XXXVI</td><td rowspan="1" colspan="1">XXIII, XXIV–XXVIII, XXIX, XXX, XXXI</td><td rowspan="1" colspan="1">XIII, XV, XVI, XVII, XVIII, XIX–XXI, XXII, XXIII, XXX, XXXI</td><td rowspan="1" colspan="1">XI, XII, XIII, XIV, XXXI, XXXII, XXXIII, XXXIV</td><td rowspan="1" colspan="1">absent</td><td rowspan="1" colspan="1">VII–XI</td><td rowspan="1" colspan="1">XV</td><td rowspan="1" colspan="1">VIII</td><td rowspan="1" colspan="1">12/13–17/18</td><td rowspan="1" colspan="1">Kang Sapue, Phibonmang sahan, Ubon Ratchathani, Thailand</td></tr><tr><td rowspan="1" colspan="1">
                      <italic><tp:taxon-name><tp:taxon-name-part taxon-name-part-type="genus" reg="Glyphidrilus">G.</tp:taxon-name-part> <tp:taxon-name-part taxon-name-part-type="species" reg="huailuangensis">huailuangensis</tp:taxon-name-part></tp:taxon-name></italic>
                    </td><td rowspan="1" colspan="1">50–91</td><td rowspan="1" colspan="1">131–228</td><td rowspan="1" colspan="1">XII, XIII, XVI–XXXII, XXXIII</td><td rowspan="1" colspan="1">XXV, XXVI–XXX, XXXI</td><td rowspan="1" colspan="1">XVI–XXIV</td><td rowspan="1" colspan="1">XXXI</td><td rowspan="1" colspan="1">absent</td><td rowspan="1" colspan="1">VIII–XI</td><td rowspan="1" colspan="1">XIII</td><td rowspan="1" colspan="1">7/8</td><td rowspan="1" colspan="1">absent</td><td rowspan="1" colspan="1">Huailung waterfall, Najahlauy, Ubon Ratchathani, Thailand</td></tr><tr><td rowspan="1" colspan="1">
                      <italic><tp:taxon-name><tp:taxon-name-part taxon-name-part-type="genus" reg="Glyphidrilus">G.</tp:taxon-name-part> <tp:taxon-name-part taxon-name-part-type="species" reg="trangensis">trangensis</tp:taxon-name-part></tp:taxon-name></italic>
                    </td><td rowspan="1" colspan="1">11<sup>+</sup>–63<sup>+</sup></td><td rowspan="1" colspan="1">41<sup>+</sup>–153<sup>+</sup></td><td rowspan="1" colspan="1">XVII, XVIII–XXX</td><td rowspan="1" colspan="1">XXII, XXIII–XXVII, XXVIII</td><td rowspan="1" colspan="1">absent</td><td rowspan="1" colspan="1">absent</td><td rowspan="1" colspan="1">XVIII–XXI</td><td rowspan="1" colspan="1">VIII–XI</td><td rowspan="1" colspan="1">XVI</td><td rowspan="1" colspan="1">8/9</td><td rowspan="1" colspan="1">XVIII–XXI</td><td rowspan="1" colspan="1">Trang River, Nayong, Trang</td></tr><tr><td rowspan="1" colspan="1">
                      <italic><tp:taxon-name><tp:taxon-name-part taxon-name-part-type="genus" reg="Glyphidrilus">G.</tp:taxon-name-part> <tp:taxon-name-part taxon-name-part-type="species" reg="wararamensis">wararamensis</tp:taxon-name-part></tp:taxon-name></italic>
                    </td><td rowspan="1" colspan="1">18<sup>+</sup>–120</td><td rowspan="1" colspan="1">46<sup>+</sup>–279</td><td rowspan="1" colspan="1">XI, XII, XIII–XXXIII, XXXIV, XXXV</td><td rowspan="1" colspan="1">XX, XXI–XXVI, XXVII</td><td rowspan="1" colspan="1">XIV, XV, XVII–XIX, XX, XXVII</td><td rowspan="1" colspan="1">absent</td><td rowspan="1" colspan="1">XI–XIII, XIV, XV, XVII, XVIII–XIX, XX, XXVIII, XXIX–XXX</td><td rowspan="1" colspan="1">VIII–XI</td><td rowspan="1" colspan="1">XIV</td><td rowspan="1" colspan="1">6/8</td><td rowspan="1" colspan="1">13/14–17/18</td><td rowspan="1" colspan="1">Stream near Wattham Wararam, Phanom, Suratthani</td></tr><tr><td rowspan="1" colspan="1">
                      <italic><tp:taxon-name><tp:taxon-name-part taxon-name-part-type="genus" reg="Glyphidrilus">G.</tp:taxon-name-part> <tp:taxon-name-part taxon-name-part-type="species" reg="kratuensis">kratuensis</tp:taxon-name-part></tp:taxon-name></italic>
                    </td><td rowspan="1" colspan="1">48–93</td><td rowspan="1" colspan="1">221–282</td><td rowspan="1" colspan="1">XVIII–XXX, XXXI, XXXII</td><td rowspan="1" colspan="1">XXIII, XXIV–XXVIII, XXIX, XXX</td><td rowspan="1" colspan="1">XIV, XV, XVI, XVII, XVIII, XIX, XXII, XXIII, XXIV, XXIX, XXX</td><td rowspan="1" colspan="1">absent</td><td rowspan="1" colspan="1">XVII, XIX–XX, XXI, XXII, XXIII, XXX–XXXI, XXXII–XXXIV</td><td rowspan="1" colspan="1">VIII–XI</td><td rowspan="1" colspan="1">XIV</td><td rowspan="1" colspan="1">VIII</td><td rowspan="1" colspan="1">14/15–17/18</td><td rowspan="1" colspan="1">Kratu waterfall, Kratu, Phuket</td></tr><tr><td rowspan="1" colspan="1">
                      <italic><tp:taxon-name><tp:taxon-name-part taxon-name-part-type="genus" reg="Glyphidrilus">G.</tp:taxon-name-part> <tp:taxon-name-part taxon-name-part-type="species" reg="nanensis">nanensis</tp:taxon-name-part></tp:taxon-name></italic> sp. n.</td><td rowspan="1" colspan="1">72–99</td><td rowspan="1" colspan="1">186–257</td><td rowspan="1" colspan="1">XVII, XVIII–XXXIII, XXXIV</td><td rowspan="1" colspan="1">XXIV, XXV, XXVI–XXVII, XXVIII, XXIX</td><td rowspan="1" colspan="1">XV, XVI, XVII–XXIII, XXIV, XXV</td><td rowspan="1" colspan="1">X, XI, XII, XIII, XIV, XXVIII, XXIX, XXX</td><td rowspan="1" colspan="1">absent</td><td rowspan="1" colspan="1">VII –XI</td><td rowspan="1" colspan="1">XV</td><td rowspan="1" colspan="1">7/8</td><td rowspan="1" colspan="1">13/14–17/18</td><td rowspan="1" colspan="1">Rice field near Nan River, Saklek, Phichit, Thailand</td></tr><tr><td rowspan="1" colspan="1">
                      <italic><tp:taxon-name><tp:taxon-name-part taxon-name-part-type="genus" reg="Glyphidrilus">G.</tp:taxon-name-part> <tp:taxon-name-part taxon-name-part-type="species" reg="satunensis">satunensis</tp:taxon-name-part></tp:taxon-name></italic> sp. n.</td><td rowspan="1" colspan="1">60<sup>+</sup>–131</td><td rowspan="1" colspan="1">156<sup>+</sup>–326</td><td rowspan="1" colspan="1">XVII, XVIII–XXXII, XXXIII, XXXIV, XXXV</td><td rowspan="1" colspan="1">XXIV, XXV, XXVI–XXIX, XXX, XXXI</td><td rowspan="1" colspan="1">XVII, XVIII, XIX</td><td rowspan="1" colspan="1">absent</td><td rowspan="1" colspan="1">XVI, XVII, XVIII–XXII, XXIII, XXIV</td><td rowspan="1" colspan="1">VIII–XI</td><td rowspan="1" colspan="1">XVI</td><td rowspan="1" colspan="1">VII</td><td rowspan="1" colspan="1">13/14–15/16</td><td rowspan="1" colspan="1">Nong Prakpraya, Mueang, Satun, Thailand</td></tr><tr><td rowspan="1" colspan="1">
                      <italic><tp:taxon-name><tp:taxon-name-part taxon-name-part-type="genus" reg="Glyphidrilus">G.</tp:taxon-name-part> <tp:taxon-name-part taxon-name-part-type="species" reg="chiangraiensis">chiangraiensis</tp:taxon-name-part></tp:taxon-name></italic> sp. n.</td><td rowspan="1" colspan="1">94–340</td><td rowspan="1" colspan="1">89–394</td><td rowspan="1" colspan="1">XVII, XVIII, XIX, XX, XXI–XXXVI, XXXVII, XXXVIII, XXXIX</td><td rowspan="1" colspan="1">XXIII, XXIV–XXVI, ½XXVII, XXVII, ½XXVIII, XXVIII</td><td rowspan="1" colspan="1">XXI, XXII, XXIII, XXIV, XXVII, XXVIII, XXIX–XXXV</td><td rowspan="1" colspan="1">XII–XIV, XV, XVI<break/></td><td rowspan="1" colspan="1">absent</td><td rowspan="1" colspan="1">VII–XI</td><td rowspan="1" colspan="1">XVI</td><td rowspan="1" colspan="1">VIII</td><td rowspan="1" colspan="1">15/16–20/21</td><td rowspan="1" colspan="1">Mekong River at Wat Hatkai, Chiang<break/> khong, Chiangrai, Thailand</td></tr><tr><td rowspan="1" colspan="1">
                      <italic><tp:taxon-name><tp:taxon-name-part taxon-name-part-type="genus" reg="Glyphidrilus">G.</tp:taxon-name-part> <tp:taxon-name-part taxon-name-part-type="species" reg="namphao">namphao</tp:taxon-name-part></tp:taxon-name></italic> sp. n.</td><td rowspan="1" colspan="1">64–122</td><td rowspan="1" colspan="1">190–320</td><td rowspan="1" colspan="1">XVII–XXVI, XXIX</td><td rowspan="1" colspan="1">XVIII–XXIV</td><td rowspan="1" colspan="1">XII–XV, XXV, XXVI</td><td rowspan="1" colspan="1">XVII</td><td rowspan="1" colspan="1">absent</td><td rowspan="1" colspan="1">VII–XI</td><td rowspan="1" colspan="1">XVI</td><td rowspan="1" colspan="1">VIII</td><td rowspan="1" colspan="1">13/14–16/17<break/></td><td rowspan="1" colspan="1">Phao River Kamkerd, Bolikhamxai, Laos</td></tr><tr><td rowspan="1" colspan="1">
                      <italic><tp:taxon-name><tp:taxon-name-part taxon-name-part-type="genus" reg="Glyphidrilus">G.</tp:taxon-name-part> <tp:taxon-name-part taxon-name-part-type="species" reg="sekongensis">sekongensis</tp:taxon-name-part></tp:taxon-name></italic> sp. n.</td><td rowspan="1" colspan="1">90–134</td><td rowspan="1" colspan="1">237–337</td><td rowspan="1" colspan="1">XVI, XVII–XXXVI, XXXVII</td><td rowspan="1" colspan="1">XXV–XXXI</td><td rowspan="1" colspan="1">XVI, XVII–XXIV, XXXII</td><td rowspan="1" colspan="1">absent</td><td rowspan="1" colspan="1">absent</td><td rowspan="1" colspan="1">VIII–XI</td><td rowspan="1" colspan="1">XVI</td><td rowspan="1" colspan="1">VIII</td><td rowspan="1" colspan="1">12/13–15/16</td><td rowspan="1" colspan="1">Stream at Ban Kiang<break/> kong, Lamarm, Sekong, Laos</td></tr><tr><td rowspan="1" colspan="1">
                      <italic><tp:taxon-name><tp:taxon-name-part taxon-name-part-type="genus" reg="Glyphidrilus">G.</tp:taxon-name-part> <tp:taxon-name-part taxon-name-part-type="species" reg="namdonensis">namdonensis</tp:taxon-name-part></tp:taxon-name></italic> sp. n.</td><td rowspan="1" colspan="1">90–139</td><td rowspan="1" colspan="1">183–259</td><td rowspan="1" colspan="1">XIX, XX–XXXVI, XXXVII, XXXVIII</td><td rowspan="1" colspan="1">XXIV, XXV–XXVIII, XXX</td><td rowspan="1" colspan="1">XXII, XXIII, XXIV, XXVII, XXVIII–XXXIII</td><td rowspan="1" colspan="1">XIII, XIV</td><td rowspan="1" colspan="1">absent</td><td rowspan="1" colspan="1">VII–XI</td><td rowspan="1" colspan="1">XVI</td><td rowspan="1" colspan="1">VIII</td><td rowspan="1" colspan="1">14/15–18/19</td><td rowspan="1" colspan="1">Done River, Thakhek, Kham<break/> mouan, Laos</td></tr><tr><td rowspan="1" colspan="1">
                      <italic><tp:taxon-name><tp:taxon-name-part taxon-name-part-type="genus" reg="Glyphidrilus">G.</tp:taxon-name-part> <tp:taxon-name-part taxon-name-part-type="species" reg="champasakensis">champasakensis</tp:taxon-name-part></tp:taxon-name></italic> sp. n.</td><td rowspan="1" colspan="1">167–301</td><td rowspan="1" colspan="1">248–424</td><td rowspan="1" colspan="1">XIX, XX– XLIX, L, LI, LII</td><td rowspan="1" colspan="1">XXIII, XXIV–½XXXII, XXXII, XXXIII</td><td rowspan="1" colspan="1">XVII, XVIII, XIX–XXII, XXIII, XXIV, XXXII, XXXIII, XXXIV, XXXV</td><td rowspan="1" colspan="1">XII, XIII, XXXIII, XXXIV</td><td rowspan="1" colspan="1">absent</td><td rowspan="1" colspan="1">VII–XI</td><td rowspan="1" colspan="1">XVI</td><td rowspan="1" colspan="1">VIII</td><td rowspan="1" colspan="1">14/15–19/20</td><td rowspan="1" colspan="1">Mekong River at Ban Khonkhen, Champa<break/> sak, Laos</td></tr></tbody></table><table-wrap-foot><fn><p>Abbreviations: <abbrev xmlns:xlink="http://www.w3.org/1999/xlink" xlink:title="clitellum" id="ABBRID0EDRAG" xlink:type="simple">Cli.</abbrev>: clitellum; <abbrev xmlns:xlink="http://www.w3.org/1999/xlink" xlink:title="wings" id="ABBRID0EHRAG" xlink:type="simple">Wi.</abbrev>: wings; <abbrev xmlns:xlink="http://www.w3.org/1999/xlink" xlink:title="genital markings" id="ABBRID0ELRAG" xlink:type="simple">Gm.</abbrev>: genital markings; <abbrev xmlns:xlink="http://www.w3.org/1999/xlink" xlink:title="hearts" id="ABBRID0EPRAG" xlink:type="simple">He.</abbrev>: hearts; <abbrev xmlns:xlink="http://www.w3.org/1999/xlink" xlink:title="intestinal caeca" id="ABBRID0ETRAG" xlink:type="simple">In.</abbrev>: intestinal caeca; <abbrev xmlns:xlink="http://www.w3.org/1999/xlink" xlink:title="gizzard" id="ABBRID0EXRAG" xlink:type="simple">Gi.</abbrev>: gizzard; <abbrev xmlns:xlink="http://www.w3.org/1999/xlink" xlink:title="spermathecae" id="ABBRID0E2RAG" xlink:type="simple">Sc.</abbrev>: spermathecae.</p></fn></table-wrap-foot></table-wrap></tp:treatment-sec></tp:taxon-treatment>
