# Supplementary material for: New species of semi-aquatic freshwater earthworm genus Glyphidrilus Horst, 1889 from Thailand and Laos (Oligochaeta, Almidae)
Source: Zookeys. 2017 May 3;(672):1–34. doi: 10.3897/zookeys.672.10212 (PMC5527339; doi:10.3897/zookeys.672.10212)
Supplement: XML Treatment for Glyphidrilus namphao [file zookeys.672.10212-treatment5.xml]

<!DOCTYPE tp:taxon-treatment
  PUBLIC "-//TaxonX//DTD Taxonomic Treatment Publishing DTD v0 20100105//EN" "tax-treatment-NSO.dtd">
<tp:taxon-treatment xmlns:tp="http://www.plazi.org/taxpub"><tp:treatment-meta><kwd-group><label>Taxon classification</label><kwd><named-content xmlns:xlink="http://www.w3.org/1999/xlink" content-type="kingdom">Animalia</named-content></kwd><kwd><named-content xmlns:xlink="http://www.w3.org/1999/xlink" content-type="order">Opisthopora</named-content></kwd><kwd><named-content xmlns:xlink="http://www.w3.org/1999/xlink" content-type="family">Almidae</named-content></kwd></kwd-group><mixed-citation publication-type="journal"><person-group><name><surname>Chanabun</surname><given-names>Ratmanee</given-names></name><name><surname>Inkavilay</surname><given-names>Khamla</given-names></name><name><surname>Panha</surname><given-names>Somsak</given-names></name></person-group><article-title>New species of semi-aquatic freshwater earthworm genus <italic><tp:taxon-name><tp:taxon-name-part taxon-name-part-type="genus" reg="Glyphidrilus">Glyphidrilus</tp:taxon-name-part></tp:taxon-name></italic> Horst, 1889 from Thailand and Laos (<tp:taxon-name><tp:taxon-name-part taxon-name-part-type="subclass">Oligochaeta</tp:taxon-name-part></tp:taxon-name>, <tp:taxon-name><tp:taxon-name-part taxon-name-part-type="family">Almidae</tp:taxon-name-part></tp:taxon-name>)</article-title><source>Zookeys</source><day>3</day><month>5</month><year>2017</year><volume>2017</volume><issue>672</issue><fpage>1</fpage><lpage>34</lpage><pub-id pub-id-type="doi">10.3897/zookeys.672.10212</pub-id></mixed-citation></tp:treatment-meta><tp:nomenclature><tp:taxon-name>
              <tp:taxon-name-part taxon-name-part-type="genus" reg="Glyphidrilus">Glyphidrilus</tp:taxon-name-part>
              <tp:taxon-name-part taxon-name-part-type="species" reg="namphao">namphao</tp:taxon-name-part>
              <object-id xmlns:xlink="http://www.w3.org/1999/xlink" content-type="zoobank" xlink:type="simple">http://zoobank.org/D559CDC2-5A05-4D38-93C8-681FB80F3415</object-id>
            </tp:taxon-name><tp:taxon-authority>Chanabun &amp; Panha</tp:taxon-authority><tp:taxon-status xmlns:xlink="http://www.w3.org/1999/xlink" xlink:type="simple">sp. n.</tp:taxon-status><xref ref-type="fig" rid="F1">Figs 1</xref><xref ref-type="fig" rid="F8">, 8</xref><xref ref-type="table" rid="T1">, Table 1</xref><!--PageBreak--></tp:nomenclature><tp:treatment-sec sec-type="type material" id="SECID0EZNBG"><title>Type material.</title><p>
              <bold>Holotype</bold>: One adult (<named-content xmlns:xlink="http://www.w3.org/1999/xlink" content-type="dwc:institutional_code" xlink:type="simple">CUMZ</named-content> 3420) in a river banks of Phao River between Ban Lak 7 and Ban Lak 5, Kamkerd, Bolikhamxai, Laos (<named-content xmlns:xlink="http://www.w3.org/1999/xlink" content-type="dwc:verbatimCoordinates" xlink:type="simple"><named-content content-type="geo-json" specific-use="{&#34;type&#34;:&#34;Point&#34;,&#34;coordinates&#34;:[105.045556,18.274361]}" id="NCID0EJOBG" xlink:type="simple">18°16'27.7"N, 105°2'44.0"E</named-content></named-content>), 525 meters elevation on 7 December 2013. <bold>Paratypes</bold>: 2 adults and 8 juveniles (<named-content xmlns:xlink="http://www.w3.org/1999/xlink" content-type="dwc:institutional_code" xlink:type="simple">CUMZ</named-content> 3421), 1 adult (<named-content xmlns:xlink="http://www.w3.org/1999/xlink" content-type="dwc:institutional_code" xlink:type="simple">ZMH</named-content> 14582), all specimens collected from only the type locality.</p><fig id="F8" position="float" orientation="portrait"><label>Figure 8.</label><caption><p>Morphology of holotype (<named-content xmlns:xlink="http://www.w3.org/1999/xlink" content-type="dwc:institutional_code" xlink:type="simple">CUMZ</named-content> 3420) of <italic><tp:taxon-name><tp:taxon-name-part taxon-name-part-type="genus" reg="Glyphidrilus">Glyphidrilus</tp:taxon-name-part> <tp:taxon-name-part taxon-name-part-type="species" reg="namphao">namphao</tp:taxon-name-part></tp:taxon-name></italic> sp. n. <bold>A</bold> external ventral view, annular clitellum in XVII–XXIX <bold>B</bold> internal dorsal view.</p></caption><graphic xmlns:xlink="http://www.w3.org/1999/xlink" xlink:href="zookeys-672-001-g008.jpg" position="float" orientation="portrait" xlink:type="simple" id="oo_134398.jpg"/></fig></tp:treatment-sec><tp:treatment-sec sec-type="diagnosis" id="SECID0E2PBG"><title>Diagnosis.</title><p>
              <italic><tp:taxon-name><tp:taxon-name-part taxon-name-part-type="genus" reg="Glyphidrilus">Glyphidrilus</tp:taxon-name-part> <tp:taxon-name-part taxon-name-part-type="species" reg="namphao">namphao</tp:taxon-name-part></tp:taxon-name></italic> sp. n. is a small worm with the clitellar wings on the lateral side of the body in XVIII–XXIV. Clitellum in XVII–XXVI, XXIX. Female pores, male pores and spermathecal pores not visible. Genital markings: paired or asymmetrical on aa in XVII; paired or asymmetrical on bc in XII–XV and XXV, XXVI. Four pairs of seminal vesicles in IX–XII. Intestinal origin in XVI. Ovaries in XIII–XIV. Spermathecae between 13/14–16/17.</p></tp:treatment-sec><tp:treatment-sec sec-type="description" id="SECID0EMQBG"><title>Description of holotype.</title><p>Dimensions: body length 92 mm, diameter 3.1 mm in segment VIII, 4.2 mm before the clitellar wing in segment XVII, 4.2 mm after wing in segment XXV in clitellar region; body cylindrical in anterior part, quadrangular in transverse section behind clitellum. 269 segments. Body color pale brown with variations from red to pink at adjacent tissues of wing portion in different individuals of newly collected specimens. At posterior end dorsal surface considerably broader than the ventral. Clitellar wing on ventro-lateral part of clitellum in XVIII–XXIV, 3.5 mm in height, and 0.25 mm in width on both sides. Prostomium zygolobous. Dorsal pores absent. Clitellum annular in XVII–XXIX. Four pairs of setae per segment from II, setal formula aa:ab:bc:cd:dd =1.5:0.5:1.5:0.5:2.0 in segment VIII and 1.5:0.5:1.5:0.5:2.5 in postclitellar segments. Female pores, male pores, and spermathecal pores not visible. Genital markings: paired on aa in XVII, laterally paired or asymmetrical on bc in XII–XV and XXV.</p><p>Septa 4/5–6/7 thicker than between other segments, 7/8–11/12 thick and 12/13 to the last segment thin. Gizzard small, globular in VIII. Intestine enlarged from XVI. Hearts, five pairs in VII–XI, first in VII and last in XI. A pair of holonephridia in each segment from segment XIII onwards. Seminal vesicles, four pairs in IX, X, XI, XII. Ovaries, two pairs in XIII and XIV. Testis free in X and XI. Prostate and accessory glands absent. Spermathecae sessile and diverticula absent, elongated oval or globular between 13/14–16/17, about 0.3–0.4 mm in diameter, two to seven on each side per segment.</p></tp:treatment-sec><tp:treatment-sec sec-type="variation" id="SECID0ESQBG"><title>Variations.</title><p>Body lengths of adult (n = 4) and juvenile paratypes (n = 8). Adults ranged from 64–122 mm (89.7±20.8), with 190–320 segments. Juveniles ranged from 64–120 mm (98.3±17.6), with 193–311 segments. Wings in XVIII–XXIV, clitellum in XVII–XXVI, XXIX. Genital markings: paired or asymmetrical on aa in XVII; paired or asymmetrical on bc in XII–XV and XXV, XXVI.</p></tp:treatment-sec><tp:treatment-sec sec-type="distribution" id="SECID0EXQBG"><title>Distribution.</title><p>The new species was found in the river banks of Phao River which was covered with worm casts.</p></tp:treatment-sec><tp:treatment-sec sec-type="etymology" id="SECID0E3QBG"><title>Etymology.</title><p>The species was named after the Phao River, the type locality.</p><!--PageBreak--></tp:treatment-sec><tp:treatment-sec sec-type="remarks" id="SECID0ECRBG"><title>Remarks.</title><p>
              <italic><tp:taxon-name><tp:taxon-name-part taxon-name-part-type="genus" reg="Glyphidrilus">Glyphidrilus</tp:taxon-name-part> <tp:taxon-name-part taxon-name-part-type="species" reg="namphao">namphao</tp:taxon-name-part></tp:taxon-name></italic> sp. n. is different from <italic><tp:taxon-name><tp:taxon-name-part taxon-name-part-type="genus" reg="Glyphidrilus">G.</tp:taxon-name-part> <tp:taxon-name-part taxon-name-part-type="species" reg="vangviengensis">vangviengensis</tp:taxon-name-part></tp:taxon-name></italic> Chanabun &amp; Panha, 2011 reported from Song River Veintiane, Laos in different locations of wings in XXIV, XXV–XXXI, XXXII, longer clitellum in XIX, XX–XXXV, XXXVI, XXXVII and lacking spermathecae. It differs from <italic><tp:taxon-name><tp:taxon-name-part taxon-name-part-type="genus" reg="Glyphidrilus">G.</tp:taxon-name-part> <tp:taxon-name-part taxon-name-part-type="species" reg="nanensis">nanensis</tp:taxon-name-part></tp:taxon-name></italic> sp. n. from Nan River at Saklek, Phichit, north Thailand by <italic><tp:taxon-name><tp:taxon-name-part taxon-name-part-type="genus" reg="Glyphidrilus">G.</tp:taxon-name-part> <tp:taxon-name-part taxon-name-part-type="species" reg="nanensis">nanensis</tp:taxon-name-part></tp:taxon-name></italic> sp. n. having wings in XXIV, XXV, <!--PageBreak-->XXVI–XXVII, XXVIII, XXIX, a longer clitellum in XVII, XVIII–XXXIII, XXXIV, and spermathecae between 13/14–17/18. It is different from <italic><tp:taxon-name><tp:taxon-name-part taxon-name-part-type="genus" reg="Glyphidrilus">G.</tp:taxon-name-part> <tp:taxon-name-part taxon-name-part-type="species" reg="sekongensis">sekongensis</tp:taxon-name-part></tp:taxon-name></italic> sp. n. from Ban Kiangkong, Lamarm, Sekong, Laos in the locations of wings in XXV–XXXI, a longer clitellum in XVI, XVII–XXXVI, XXXVII, the genital markings paired or asymmetrical on bc in XVI, XVII–XXIV, XXXII, and spermathecae between 12/13–15/16. <italic><tp:taxon-name><tp:taxon-name-part taxon-name-part-type="genus" reg="Glyphidrilus">Glyphidrilus</tp:taxon-name-part> <tp:taxon-name-part taxon-name-part-type="species" reg="namphao">namphao</tp:taxon-name-part></tp:taxon-name></italic> sp. n. differs from <italic><tp:taxon-name><tp:taxon-name-part taxon-name-part-type="genus" reg="Glyphidrilus">G.</tp:taxon-name-part> <tp:taxon-name-part taxon-name-part-type="species" reg="chiangraiensis">chiangraiensis</tp:taxon-name-part></tp:taxon-name></italic> sp. n. from Mekong River at Wat Hatkai, Chiangkhong, Chiangrai, north Thailand in the locations of wings in XXIII, XXIV–XXVI, ½XXVII, XXVII, ½XXVIII, XXVIII, a longer clitellum in XVII, XVIII, XIX, XX, XXI–XXXVI, XXXVII, XXXVIII, XXXIX, and spermathecae between 15/16–20/21 (see Table <xref ref-type="table" rid="T1">1</xref>).</p></tp:treatment-sec><tp:treatment-sec><!--Section generated to contain objects referenced in tp:taxon-treatment.--><fig id="F1" position="float" orientation="portrait"><label>Figure 1.</label><caption><p>Distribution map of the new <italic><tp:taxon-name><tp:taxon-name-part taxon-name-part-type="genus" reg="Glyphidrilus">Glyphidrilus</tp:taxon-name-part></tp:taxon-name></italic> species from Thailand and Laos. Numbers in the circles refer to localities of the new species. <bold>1</bold> <italic><tp:taxon-name><tp:taxon-name-part taxon-name-part-type="genus" reg="Glyphidrilus">Glyphidrilus</tp:taxon-name-part> <tp:taxon-name-part taxon-name-part-type="species" reg="nanensis">nanensis</tp:taxon-name-part></tp:taxon-name></italic> sp. n. <bold>2</bold> <italic><tp:taxon-name><tp:taxon-name-part taxon-name-part-type="genus" reg="Glyphidrilus">Glyphidrilus</tp:taxon-name-part> <tp:taxon-name-part taxon-name-part-type="species" reg="chiangraiensis">chiangraiensis</tp:taxon-name-part></tp:taxon-name></italic> sp. n. <bold>3</bold> <italic><tp:taxon-name><tp:taxon-name-part taxon-name-part-type="genus" reg="Glyphidrilus">Glyphidrilus</tp:taxon-name-part> <tp:taxon-name-part taxon-name-part-type="species" reg="namphao">namphao</tp:taxon-name-part></tp:taxon-name></italic> sp. n. <bold>4</bold> <italic><tp:taxon-name><tp:taxon-name-part taxon-name-part-type="genus" reg="Glyphidrilus">Glyphidrilus</tp:taxon-name-part> <tp:taxon-name-part taxon-name-part-type="species" reg="sekongensis">sekongensis</tp:taxon-name-part></tp:taxon-name></italic> sp. n. <bold>5</bold> <italic><tp:taxon-name><tp:taxon-name-part taxon-name-part-type="genus" reg="Glyphidrilus">Glyphidrilus</tp:taxon-name-part> <tp:taxon-name-part taxon-name-part-type="species" reg="namdonensis">namdonensis</tp:taxon-name-part></tp:taxon-name></italic> sp. n. and <bold>6</bold> <italic><tp:taxon-name><tp:taxon-name-part taxon-name-part-type="genus" reg="Glyphidrilus">Glyphidrilus</tp:taxon-name-part> <tp:taxon-name-part taxon-name-part-type="species" reg="champasakensis">champasakensis</tp:taxon-name-part></tp:taxon-name></italic> sp. n.</p></caption><graphic xmlns:xlink="http://www.w3.org/1999/xlink" xlink:href="zookeys-672-001-g001.jpg" position="float" orientation="portrait" xlink:type="simple" id="oo_134390.jpg"/></fig><table-wrap id="T1" position="float" orientation="portrait"><label>Table 1.</label><caption><p>The comparison of characters among <italic><tp:taxon-name><tp:taxon-name-part taxon-name-part-type="genus" reg="Glyphidrilus">Glyphidrilus</tp:taxon-name-part></tp:taxon-name></italic> species from Thailand and Laos. The morphological characters of the species described are from type specimens and original description.</p></caption><table id="TID0ENPAC" rules="all"><tbody><tr><th rowspan="2" colspan="1">Species</th><th rowspan="2" colspan="1">Length (mm)</th><th rowspan="2" colspan="1">Segments</th><th rowspan="2" colspan="1">
                      <abbrev xmlns:xlink="http://www.w3.org/1999/xlink" xlink:title="clitellum" id="ABBRID0E1OAE" xlink:type="simple">Cli.</abbrev>
                    </th><th rowspan="2" colspan="1">
                      <abbrev xmlns:xlink="http://www.w3.org/1999/xlink" xlink:title="wings" id="ABBRID0ECPAE" xlink:type="simple">Wi.</abbrev>
                    </th><th rowspan="1" colspan="3">
                      <abbrev xmlns:xlink="http://www.w3.org/1999/xlink" xlink:title="genital markings" id="ABBRID0EKPAE" xlink:type="simple">Gm.</abbrev>
                    </th><th rowspan="2" colspan="1">
                      <abbrev xmlns:xlink="http://www.w3.org/1999/xlink" xlink:title="hearts" id="ABBRID0ESPAE" xlink:type="simple">He.</abbrev>
                    </th><th rowspan="2" colspan="1">
                      <abbrev xmlns:xlink="http://www.w3.org/1999/xlink" xlink:title="intestinal caeca" id="ABBRID0E1PAE" xlink:type="simple">In.</abbrev>
                    </th><th rowspan="2" colspan="1">
                      <abbrev xmlns:xlink="http://www.w3.org/1999/xlink" xlink:title="gizzard" id="ABBRID0ECQAE" xlink:type="simple">Gi.</abbrev>
                    </th><th rowspan="2" colspan="1">
                      <abbrev xmlns:xlink="http://www.w3.org/1999/xlink" xlink:title="spermathecae" id="ABBRID0EKQAE" xlink:type="simple">Sc.</abbrev>
                    </th><th rowspan="2" colspan="1">Type locality</th></tr><tr><th rowspan="1" colspan="1">Paired on bc</th><th rowspan="1" colspan="1">Paired on aa</th><th rowspan="1" colspan="1">Un paired on aa</th></tr><tr><td rowspan="1" colspan="1">
                      <italic><tp:taxon-name><tp:taxon-name-part taxon-name-part-type="genus" reg="Glyphidrilus">G.</tp:taxon-name-part> <tp:taxon-name-part taxon-name-part-type="species" reg="mekongensis">mekongensis</tp:taxon-name-part></tp:taxon-name></italic>
                    </td><td rowspan="1" colspan="1">125–224</td><td rowspan="1" colspan="1">223–382</td><td rowspan="1" colspan="1">XIX–XXXVII, XXXVIII</td><td rowspan="1" colspan="1">XXIV–½XXXIII, XXXIII, XXXIV, ½XXXV</td><td rowspan="1" colspan="1">XXIII</td><td rowspan="1" colspan="1">absent</td><td rowspan="1" colspan="1">absent</td><td rowspan="1" colspan="1">VII–XI</td><td rowspan="1" colspan="1">XV</td><td rowspan="1" colspan="1">VIII</td><td rowspan="1" colspan="1">absent</td><td rowspan="1" colspan="1">Khong Chiam, Ubon Ratchathani, Thailand</td></tr><tr><td rowspan="1" colspan="1">
                      <italic><tp:taxon-name><tp:taxon-name-part taxon-name-part-type="genus" reg="Glyphidrilus">G.</tp:taxon-name-part> <tp:taxon-name-part taxon-name-part-type="species" reg="vangviengensis">vangviengensis</tp:taxon-name-part></tp:taxon-name></italic>
                    </td><td rowspan="1" colspan="1">104–160</td><td rowspan="1" colspan="1">145–229</td><td rowspan="1" colspan="1">XIX, XX–XXXV, XXXVI, XXXVII</td><td rowspan="1" colspan="1">XXIV, XXV–XXXI, XXXII</td><td rowspan="1" colspan="1">XVIII, XIX, XX, XXI–XXIV, XXXIII, XXXIV</td><td rowspan="1" colspan="1">XII–XIV, XV</td><td rowspan="1" colspan="1">absent</td><td rowspan="1" colspan="1">VII–XI</td><td rowspan="1" colspan="1">XVI</td><td rowspan="1" colspan="1">VIII</td><td rowspan="1" colspan="1">absent</td><td rowspan="1" colspan="1">Song River Veintiane, Laos</td></tr><tr><td rowspan="1" colspan="1">
                      <italic><tp:taxon-name><tp:taxon-name-part taxon-name-part-type="genus" reg="Glyphidrilus">G.</tp:taxon-name-part> <tp:taxon-name-part taxon-name-part-type="species" reg="yunnanensis">yunnanensis</tp:taxon-name-part></tp:taxon-name></italic>
                    </td><td rowspan="1" colspan="1">123</td><td rowspan="1" colspan="1">139</td><td rowspan="1" colspan="1">XVIII–XXXVIII</td><td rowspan="1" colspan="1">XXII–XXXII</td><td rowspan="1" colspan="1">XVII–XXI, XXXII–XXXIV</td><td rowspan="1" colspan="1">absent</td><td rowspan="1" colspan="1">absent</td><td rowspan="1" colspan="1">VII–XI</td><td rowspan="1" colspan="1">XVI</td><td rowspan="1" colspan="1">VIII</td><td rowspan="1" colspan="1">absent</td><td rowspan="1" colspan="1">Yunnan, China</td></tr><tr><td rowspan="1" colspan="1">
                      <italic><tp:taxon-name><tp:taxon-name-part taxon-name-part-type="genus" reg="Glyphidrilus">G.</tp:taxon-name-part> <tp:taxon-name-part taxon-name-part-type="species" reg="borealis">borealis</tp:taxon-name-part></tp:taxon-name></italic>
                    </td><td rowspan="1" colspan="1">66–90</td><td rowspan="1" colspan="1">180–284</td><td rowspan="1" colspan="1">XIV, XVI, XVII–XXXI, XXXII, XXXIII, XXXIV, XXXV, XXXVI</td><td rowspan="1" colspan="1">XXI, XXII–XXVII, XXVIII, XXIX</td><td rowspan="1" colspan="1">XIII, XIV, XVI, XVII, XVIII–XXII, XXIII, XXVII, XXVIII, XXIX, XXX</td><td rowspan="1" colspan="1">absent</td><td rowspan="1" colspan="1">absent</td><td rowspan="1" colspan="1">VII–XI</td><td rowspan="1" colspan="1">XIII</td><td rowspan="1" colspan="1">7/8</td><td rowspan="1" colspan="1">14/15–18/19</td><td rowspan="1" colspan="1">Maeklang waterfall, Doi Inthanon National Park, Chiangmai, Thailand</td></tr><tr><td rowspan="1" colspan="1">
                      <italic><tp:taxon-name><tp:taxon-name-part taxon-name-part-type="genus" reg="Glyphidrilus">G.</tp:taxon-name-part> <tp:taxon-name-part taxon-name-part-type="species" reg="vangthongensis">vangthongensis</tp:taxon-name-part></tp:taxon-name></italic>
                    </td><td rowspan="1" colspan="1">62–195</td><td rowspan="1" colspan="1">150–358</td><td rowspan="1" colspan="1">XII, XIII, XIV, XV, XVI– XL, XLI, XLII</td><td rowspan="1" colspan="1">XXIV, XXV, XXVI–XXXI, XXXII</td><td rowspan="1" colspan="1">XIII, XIV–XXIV, XXV, XXVI, XXXI, XXXII, XXXIII</td><td rowspan="1" colspan="1">XII, XIII, XIV, XXX, XXXII, XXXIII, XXXIV, XXXV, XXXVI</td><td rowspan="1" colspan="1">absent</td><td rowspan="1" colspan="1">VII–XI</td><td rowspan="1" colspan="1">XIV</td><td rowspan="1" colspan="1">7/8</td><td rowspan="1" colspan="1">12/13–18/19</td><td rowspan="1" colspan="1">Sakulnothayan waterfall, Vangthong, Phitsanu<break/> lok, Thailand</td></tr><tr><td rowspan="1" colspan="1">
                      <italic><tp:taxon-name><tp:taxon-name-part taxon-name-part-type="genus" reg="Glyphidrilus">G.</tp:taxon-name-part> <tp:taxon-name-part taxon-name-part-type="species" reg="chaophraya">chaophraya</tp:taxon-name-part></tp:taxon-name></italic>
                    </td><td rowspan="1" colspan="1">113–138</td><td rowspan="1" colspan="1">325–414</td><td rowspan="1" colspan="1">XX–XLIII, XLIV, XLV</td><td rowspan="1" colspan="1">XXIV, XXV–XXXII, XXXIII</td><td rowspan="1" colspan="1">XVI, XIX, XX–XXIII, XXXII, XXXIII</td><td rowspan="1" colspan="1">XII, XIII, XIV, XXXIV, XXXV, XXXVII, XXXVIII</td><td rowspan="1" colspan="1">absent</td><td rowspan="1" colspan="1">VII–XI</td><td rowspan="1" colspan="1">XV</td><td rowspan="1" colspan="1">VIII</td><td rowspan="1" colspan="1">16/17–22/23</td><td rowspan="1" colspan="1">Chao phraya River, Payuha kiri, Nakhonsawan, Thailand</td></tr><tr><td rowspan="1" colspan="1">
                      <italic><tp:taxon-name><tp:taxon-name-part taxon-name-part-type="genus" reg="Glyphidrilus">G.</tp:taxon-name-part> <tp:taxon-name-part taxon-name-part-type="species" reg="chiensis">chiensis</tp:taxon-name-part></tp:taxon-name></italic>
                    </td><td rowspan="1" colspan="1">61–193</td><td rowspan="1" colspan="1">122–386</td><td rowspan="1" colspan="1">XVII, XVIII–XXXIII, XXXIV, XXXV, XXXVI, XXXVII, XXXVIII</td><td rowspan="1" colspan="1">XXIII, XXIV, XXV, XXVI–XXIX, XXX, XXXI, XXXII</td><td rowspan="1" colspan="1">XV, XVI, XVII, XVIII, XIX–XX, XXI, XXII, XXIII, XXIV, XXX, XXXI, XXXIII</td><td rowspan="1" colspan="1">XI, XII, XIII, XIV, XXX, XXXII, XXXIII, XXXIV, XXXV, XXXVI</td><td rowspan="1" colspan="1">absent</td><td rowspan="1" colspan="1">VII–XI</td><td rowspan="1" colspan="1">XV</td><td rowspan="1" colspan="1">VIII</td><td rowspan="1" colspan="1">12/13–18/19</td><td rowspan="1" colspan="1">Rice filed at Thatoom, Mueang, Mahasa rakham, Thailand</td></tr><tr><td rowspan="1" colspan="1">
                      <italic><tp:taxon-name><tp:taxon-name-part taxon-name-part-type="genus" reg="Glyphidrilus">G.</tp:taxon-name-part> <tp:taxon-name-part taxon-name-part-type="species" reg="quadratus">quadratus</tp:taxon-name-part></tp:taxon-name></italic>
                    </td><td rowspan="1" colspan="1">54–156</td><td rowspan="1" colspan="1">186–378</td><td rowspan="1" colspan="1">XV, XVI, XVII, XVIII–XXXI, XXXII, XXXIII, XXXIV, XXXV, XXXVI</td><td rowspan="1" colspan="1">XXIII, XXIV–XXVIII, XXIX, XXX, XXXI</td><td rowspan="1" colspan="1">XIII, XV, XVI, XVII, XVIII, XIX–XXI, XXII, XXIII, XXX, XXXI</td><td rowspan="1" colspan="1">XI, XII, XIII, XIV, XXXI, XXXII, XXXIII, XXXIV</td><td rowspan="1" colspan="1">absent</td><td rowspan="1" colspan="1">VII–XI</td><td rowspan="1" colspan="1">XV</td><td rowspan="1" colspan="1">VIII</td><td rowspan="1" colspan="1">12/13–17/18</td><td rowspan="1" colspan="1">Kang Sapue, Phibonmang sahan, Ubon Ratchathani, Thailand</td></tr><tr><td rowspan="1" colspan="1">
                      <italic><tp:taxon-name><tp:taxon-name-part taxon-name-part-type="genus" reg="Glyphidrilus">G.</tp:taxon-name-part> <tp:taxon-name-part taxon-name-part-type="species" reg="huailuangensis">huailuangensis</tp:taxon-name-part></tp:taxon-name></italic>
                    </td><td rowspan="1" colspan="1">50–91</td><td rowspan="1" colspan="1">131–228</td><td rowspan="1" colspan="1">XII, XIII, XVI–XXXII, XXXIII</td><td rowspan="1" colspan="1">XXV, XXVI–XXX, XXXI</td><td rowspan="1" colspan="1">XVI–XXIV</td><td rowspan="1" colspan="1">XXXI</td><td rowspan="1" colspan="1">absent</td><td rowspan="1" colspan="1">VIII–XI</td><td rowspan="1" colspan="1">XIII</td><td rowspan="1" colspan="1">7/8</td><td rowspan="1" colspan="1">absent</td><td rowspan="1" colspan="1">Huailung waterfall, Najahlauy, Ubon Ratchathani, Thailand</td></tr><tr><td rowspan="1" colspan="1">
                      <italic><tp:taxon-name><tp:taxon-name-part taxon-name-part-type="genus" reg="Glyphidrilus">G.</tp:taxon-name-part> <tp:taxon-name-part taxon-name-part-type="species" reg="trangensis">trangensis</tp:taxon-name-part></tp:taxon-name></italic>
                    </td><td rowspan="1" colspan="1">11<sup>+</sup>–63<sup>+</sup></td><td rowspan="1" colspan="1">41<sup>+</sup>–153<sup>+</sup></td><td rowspan="1" colspan="1">XVII, XVIII–XXX</td><td rowspan="1" colspan="1">XXII, XXIII–XXVII, XXVIII</td><td rowspan="1" colspan="1">absent</td><td rowspan="1" colspan="1">absent</td><td rowspan="1" colspan="1">XVIII–XXI</td><td rowspan="1" colspan="1">VIII–XI</td><td rowspan="1" colspan="1">XVI</td><td rowspan="1" colspan="1">8/9</td><td rowspan="1" colspan="1">XVIII–XXI</td><td rowspan="1" colspan="1">Trang River, Nayong, Trang</td></tr><tr><td rowspan="1" colspan="1">
                      <italic><tp:taxon-name><tp:taxon-name-part taxon-name-part-type="genus" reg="Glyphidrilus">G.</tp:taxon-name-part> <tp:taxon-name-part taxon-name-part-type="species" reg="wararamensis">wararamensis</tp:taxon-name-part></tp:taxon-name></italic>
                    </td><td rowspan="1" colspan="1">18<sup>+</sup>–120</td><td rowspan="1" colspan="1">46<sup>+</sup>–279</td><td rowspan="1" colspan="1">XI, XII, XIII–XXXIII, XXXIV, XXXV</td><td rowspan="1" colspan="1">XX, XXI–XXVI, XXVII</td><td rowspan="1" colspan="1">XIV, XV, XVII–XIX, XX, XXVII</td><td rowspan="1" colspan="1">absent</td><td rowspan="1" colspan="1">XI–XIII, XIV, XV, XVII, XVIII–XIX, XX, XXVIII, XXIX–XXX</td><td rowspan="1" colspan="1">VIII–XI</td><td rowspan="1" colspan="1">XIV</td><td rowspan="1" colspan="1">6/8</td><td rowspan="1" colspan="1">13/14–17/18</td><td rowspan="1" colspan="1">Stream near Wattham Wararam, Phanom, Suratthani</td></tr><tr><td rowspan="1" colspan="1">
                      <italic><tp:taxon-name><tp:taxon-name-part taxon-name-part-type="genus" reg="Glyphidrilus">G.</tp:taxon-name-part> <tp:taxon-name-part taxon-name-part-type="species" reg="kratuensis">kratuensis</tp:taxon-name-part></tp:taxon-name></italic>
                    </td><td rowspan="1" colspan="1">48–93</td><td rowspan="1" colspan="1">221–282</td><td rowspan="1" colspan="1">XVIII–XXX, XXXI, XXXII</td><td rowspan="1" colspan="1">XXIII, XXIV–XXVIII, XXIX, XXX</td><td rowspan="1" colspan="1">XIV, XV, XVI, XVII, XVIII, XIX, XXII, XXIII, XXIV, XXIX, XXX</td><td rowspan="1" colspan="1">absent</td><td rowspan="1" colspan="1">XVII, XIX–XX, XXI, XXII, XXIII, XXX–XXXI, XXXII–XXXIV</td><td rowspan="1" colspan="1">VIII–XI</td><td rowspan="1" colspan="1">XIV</td><td rowspan="1" colspan="1">VIII</td><td rowspan="1" colspan="1">14/15–17/18</td><td rowspan="1" colspan="1">Kratu waterfall, Kratu, Phuket</td></tr><tr><td rowspan="1" colspan="1">
                      <italic><tp:taxon-name><tp:taxon-name-part taxon-name-part-type="genus" reg="Glyphidrilus">G.</tp:taxon-name-part> <tp:taxon-name-part taxon-name-part-type="species" reg="nanensis">nanensis</tp:taxon-name-part></tp:taxon-name></italic> sp. n.</td><td rowspan="1" colspan="1">72–99</td><td rowspan="1" colspan="1">186–257</td><td rowspan="1" colspan="1">XVII, XVIII–XXXIII, XXXIV</td><td rowspan="1" colspan="1">XXIV, XXV, XXVI–XXVII, XXVIII, XXIX</td><td rowspan="1" colspan="1">XV, XVI, XVII–XXIII, XXIV, XXV</td><td rowspan="1" colspan="1">X, XI, XII, XIII, XIV, XXVIII, XXIX, XXX</td><td rowspan="1" colspan="1">absent</td><td rowspan="1" colspan="1">VII –XI</td><td rowspan="1" colspan="1">XV</td><td rowspan="1" colspan="1">7/8</td><td rowspan="1" colspan="1">13/14–17/18</td><td rowspan="1" colspan="1">Rice field near Nan River, Saklek, Phichit, Thailand</td></tr><tr><td rowspan="1" colspan="1">
                      <italic><tp:taxon-name><tp:taxon-name-part taxon-name-part-type="genus" reg="Glyphidrilus">G.</tp:taxon-name-part> <tp:taxon-name-part taxon-name-part-type="species" reg="satunensis">satunensis</tp:taxon-name-part></tp:taxon-name></italic> sp. n.</td><td rowspan="1" colspan="1">60<sup>+</sup>–131</td><td rowspan="1" colspan="1">156<sup>+</sup>–326</td><td rowspan="1" colspan="1">XVII, XVIII–XXXII, XXXIII, XXXIV, XXXV</td><td rowspan="1" colspan="1">XXIV, XXV, XXVI–XXIX, XXX, XXXI</td><td rowspan="1" colspan="1">XVII, XVIII, XIX</td><td rowspan="1" colspan="1">absent</td><td rowspan="1" colspan="1">XVI, XVII, XVIII–XXII, XXIII, XXIV</td><td rowspan="1" colspan="1">VIII–XI</td><td rowspan="1" colspan="1">XVI</td><td rowspan="1" colspan="1">VII</td><td rowspan="1" colspan="1">13/14–15/16</td><td rowspan="1" colspan="1">Nong Prakpraya, Mueang, Satun, Thailand</td></tr><tr><td rowspan="1" colspan="1">
                      <italic><tp:taxon-name><tp:taxon-name-part taxon-name-part-type="genus" reg="Glyphidrilus">G.</tp:taxon-name-part> <tp:taxon-name-part taxon-name-part-type="species" reg="chiangraiensis">chiangraiensis</tp:taxon-name-part></tp:taxon-name></italic> sp. n.</td><td rowspan="1" colspan="1">94–340</td><td rowspan="1" colspan="1">89–394</td><td rowspan="1" colspan="1">XVII, XVIII, XIX, XX, XXI–XXXVI, XXXVII, XXXVIII, XXXIX</td><td rowspan="1" colspan="1">XXIII, XXIV–XXVI, ½XXVII, XXVII, ½XXVIII, XXVIII</td><td rowspan="1" colspan="1">XXI, XXII, XXIII, XXIV, XXVII, XXVIII, XXIX–XXXV</td><td rowspan="1" colspan="1">XII–XIV, XV, XVI<break/></td><td rowspan="1" colspan="1">absent</td><td rowspan="1" colspan="1">VII–XI</td><td rowspan="1" colspan="1">XVI</td><td rowspan="1" colspan="1">VIII</td><td rowspan="1" colspan="1">15/16–20/21</td><td rowspan="1" colspan="1">Mekong River at Wat Hatkai, Chiang<break/> khong, Chiangrai, Thailand</td></tr><tr><td rowspan="1" colspan="1">
                      <italic><tp:taxon-name><tp:taxon-name-part taxon-name-part-type="genus" reg="Glyphidrilus">G.</tp:taxon-name-part> <tp:taxon-name-part taxon-name-part-type="species" reg="namphao">namphao</tp:taxon-name-part></tp:taxon-name></italic> sp. n.</td><td rowspan="1" colspan="1">64–122</td><td rowspan="1" colspan="1">190–320</td><td rowspan="1" colspan="1">XVII–XXVI, XXIX</td><td rowspan="1" colspan="1">XVIII–XXIV</td><td rowspan="1" colspan="1">XII–XV, XXV, XXVI</td><td rowspan="1" colspan="1">XVII</td><td rowspan="1" colspan="1">absent</td><td rowspan="1" colspan="1">VII–XI</td><td rowspan="1" colspan="1">XVI</td><td rowspan="1" colspan="1">VIII</td><td rowspan="1" colspan="1">13/14–16/17<break/></td><td rowspan="1" colspan="1">Phao River Kamkerd, Bolikhamxai, Laos</td></tr><tr><td rowspan="1" colspan="1">
                      <italic><tp:taxon-name><tp:taxon-name-part taxon-name-part-type="genus" reg="Glyphidrilus">G.</tp:taxon-name-part> <tp:taxon-name-part taxon-name-part-type="species" reg="sekongensis">sekongensis</tp:taxon-name-part></tp:taxon-name></italic> sp. n.</td><td rowspan="1" colspan="1">90–134</td><td rowspan="1" colspan="1">237–337</td><td rowspan="1" colspan="1">XVI, XVII–XXXVI, XXXVII</td><td rowspan="1" colspan="1">XXV–XXXI</td><td rowspan="1" colspan="1">XVI, XVII–XXIV, XXXII</td><td rowspan="1" colspan="1">absent</td><td rowspan="1" colspan="1">absent</td><td rowspan="1" colspan="1">VIII–XI</td><td rowspan="1" colspan="1">XVI</td><td rowspan="1" colspan="1">VIII</td><td rowspan="1" colspan="1">12/13–15/16</td><td rowspan="1" colspan="1">Stream at Ban Kiang<break/> kong, Lamarm, Sekong, Laos</td></tr><tr><td rowspan="1" colspan="1">
                      <italic><tp:taxon-name><tp:taxon-name-part taxon-name-part-type="genus" reg="Glyphidrilus">G.</tp:taxon-name-part> <tp:taxon-name-part taxon-name-part-type="species" reg="namdonensis">namdonensis</tp:taxon-name-part></tp:taxon-name></italic> sp. n.</td><td rowspan="1" colspan="1">90–139</td><td rowspan="1" colspan="1">183–259</td><td rowspan="1" colspan="1">XIX, XX–XXXVI, XXXVII, XXXVIII</td><td rowspan="1" colspan="1">XXIV, XXV–XXVIII, XXX</td><td rowspan="1" colspan="1">XXII, XXIII, XXIV, XXVII, XXVIII–XXXIII</td><td rowspan="1" colspan="1">XIII, XIV</td><td rowspan="1" colspan="1">absent</td><td rowspan="1" colspan="1">VII–XI</td><td rowspan="1" colspan="1">XVI</td><td rowspan="1" colspan="1">VIII</td><td rowspan="1" colspan="1">14/15–18/19</td><td rowspan="1" colspan="1">Done River, Thakhek, Kham<break/> mouan, Laos</td></tr><tr><td rowspan="1" colspan="1">
                      <italic><tp:taxon-name><tp:taxon-name-part taxon-name-part-type="genus" reg="Glyphidrilus">G.</tp:taxon-name-part> <tp:taxon-name-part taxon-name-part-type="species" reg="champasakensis">champasakensis</tp:taxon-name-part></tp:taxon-name></italic> sp. n.</td><td rowspan="1" colspan="1">167–301</td><td rowspan="1" colspan="1">248–424</td><td rowspan="1" colspan="1">XIX, XX– XLIX, L, LI, LII</td><td rowspan="1" colspan="1">XXIII, XXIV–½XXXII, XXXII, XXXIII</td><td rowspan="1" colspan="1">XVII, XVIII, XIX–XXII, XXIII, XXIV, XXXII, XXXIII, XXXIV, XXXV</td><td rowspan="1" colspan="1">XII, XIII, XXXIII, XXXIV</td><td rowspan="1" colspan="1">absent</td><td rowspan="1" colspan="1">VII–XI</td><td rowspan="1" colspan="1">XVI</td><td rowspan="1" colspan="1">VIII</td><td rowspan="1" colspan="1">14/15–19/20</td><td rowspan="1" colspan="1">Mekong River at Ban Khonkhen, Champa<break/> sak, Laos</td></tr></tbody></table><table-wrap-foot><fn><p>Abbreviations: <abbrev xmlns:xlink="http://www.w3.org/1999/xlink" xlink:title="clitellum" id="ABBRID0EDRAG" xlink:type="simple">Cli.</abbrev>: clitellum; <abbrev xmlns:xlink="http://www.w3.org/1999/xlink" xlink:title="wings" id="ABBRID0EHRAG" xlink:type="simple">Wi.</abbrev>: wings; <abbrev xmlns:xlink="http://www.w3.org/1999/xlink" xlink:title="genital markings" id="ABBRID0ELRAG" xlink:type="simple">Gm.</abbrev>: genital markings; <abbrev xmlns:xlink="http://www.w3.org/1999/xlink" xlink:title="hearts" id="ABBRID0EPRAG" xlink:type="simple">He.</abbrev>: hearts; <abbrev xmlns:xlink="http://www.w3.org/1999/xlink" xlink:title="intestinal caeca" id="ABBRID0ETRAG" xlink:type="simple">In.</abbrev>: intestinal caeca; <abbrev xmlns:xlink="http://www.w3.org/1999/xlink" xlink:title="gizzard" id="ABBRID0EXRAG" xlink:type="simple">Gi.</abbrev>: gizzard; <abbrev xmlns:xlink="http://www.w3.org/1999/xlink" xlink:title="spermathecae" id="ABBRID0E2RAG" xlink:type="simple">Sc.</abbrev>: spermathecae.</p></fn></table-wrap-foot></table-wrap></tp:treatment-sec></tp:taxon-treatment>
