# Supplementary material for: New species of semi-aquatic freshwater earthworm genus Glyphidrilus Horst, 1889 from Thailand and Laos (Oligochaeta, Almidae)
Source: Zookeys. 2017 May 3;(672):1–34. doi: 10.3897/zookeys.672.10212 (PMC5527339; doi:10.3897/zookeys.672.10212)
Supplement: XML Treatment for Glyphidrilus sekongensis [file zookeys.672.10212-treatment6.xml]

<!DOCTYPE tp:taxon-treatment
  PUBLIC "-//TaxonX//DTD Taxonomic Treatment Publishing DTD v0 20100105//EN" "tax-treatment-NSO.dtd">
<tp:taxon-treatment xmlns:tp="http://www.plazi.org/taxpub"><tp:treatment-meta><kwd-group><label>Taxon classification</label><kwd><named-content xmlns:xlink="http://www.w3.org/1999/xlink" content-type="kingdom">Animalia</named-content></kwd><kwd><named-content xmlns:xlink="http://www.w3.org/1999/xlink" content-type="order">Opisthopora</named-content></kwd><kwd><named-content xmlns:xlink="http://www.w3.org/1999/xlink" content-type="family">Almidae</named-content></kwd></kwd-group><mixed-citation publication-type="journal"><person-group><name><surname>Chanabun</surname><given-names>Ratmanee</given-names></name><name><surname>Inkavilay</surname><given-names>Khamla</given-names></name><name><surname>Panha</surname><given-names>Somsak</given-names></name></person-group><article-title>New species of semi-aquatic freshwater earthworm genus <italic><tp:taxon-name><tp:taxon-name-part taxon-name-part-type="genus" reg="Glyphidrilus">Glyphidrilus</tp:taxon-name-part></tp:taxon-name></italic> Horst, 1889 from Thailand and Laos (<tp:taxon-name><tp:taxon-name-part taxon-name-part-type="subclass">Oligochaeta</tp:taxon-name-part></tp:taxon-name>, <tp:taxon-name><tp:taxon-name-part taxon-name-part-type="family">Almidae</tp:taxon-name-part></tp:taxon-name>)</article-title><source>Zookeys</source><day>3</day><month>5</month><year>2017</year><volume>2017</volume><issue>672</issue><fpage>1</fpage><lpage>34</lpage><pub-id pub-id-type="doi">10.3897/zookeys.672.10212</pub-id></mixed-citation></tp:treatment-meta><tp:nomenclature><tp:taxon-name>
              <tp:taxon-name-part taxon-name-part-type="genus" reg="Glyphidrilus">Glyphidrilus</tp:taxon-name-part>
              <tp:taxon-name-part taxon-name-part-type="species" reg="sekongensis">sekongensis</tp:taxon-name-part>
              <object-id xmlns:xlink="http://www.w3.org/1999/xlink" content-type="zoobank" xlink:type="simple">http://zoobank.org/F9F57BA6-C6DC-46EB-8D14-9427E9ADD3E7</object-id>
            </tp:taxon-name><tp:taxon-authority>Chanabun &amp; Panha</tp:taxon-authority><tp:taxon-status xmlns:xlink="http://www.w3.org/1999/xlink" xlink:type="simple">sp. n.</tp:taxon-status><xref ref-type="fig" rid="F1">Figs 1</xref><xref ref-type="fig" rid="F9">, 9</xref><xref ref-type="table" rid="T1">, Table 1</xref></tp:nomenclature><tp:treatment-sec sec-type="type material" id="SECID0EQVBG"><title>Type material.</title><p>
              <bold>Holotype</bold>: One adult (<named-content xmlns:xlink="http://www.w3.org/1999/xlink" content-type="dwc:institutional_code" xlink:type="simple">CUMZ</named-content> 3422) in a stream at Ban Kiangkong, Lamarm, Sekong, Laos (<named-content xmlns:xlink="http://www.w3.org/1999/xlink" content-type="dwc:verbatimCoordinates" xlink:type="simple"><named-content content-type="geo-json" specific-use="{&#34;type&#34;:&#34;Point&#34;,&#34;coordinates&#34;:[106.322056,15.558500]}" id="NCID0EAWBG" xlink:type="simple">15°33'30.6"N, 106°19'19.4"E</named-content></named-content>), 472 meters elevation on 17 October 2013. <bold>Paratypes</bold>: 2 adults and 11 juveniles (<named-content xmlns:xlink="http://www.w3.org/1999/xlink" content-type="dwc:institutional_code" xlink:type="simple">CUMZ</named-content> 3423) all same collection data as holotype.</p><fig id="F9" position="float" orientation="portrait"><label>Figure 9.</label><caption><p>Morphology of holotype (<named-content xmlns:xlink="http://www.w3.org/1999/xlink" content-type="dwc:institutional_code" xlink:type="simple">CUMZ</named-content> 3422) of <italic><tp:taxon-name><tp:taxon-name-part taxon-name-part-type="genus" reg="Glyphidrilus">Glyphidrilus</tp:taxon-name-part> <tp:taxon-name-part taxon-name-part-type="species" reg="sekongensis">sekongensis</tp:taxon-name-part></tp:taxon-name></italic> sp. n. <bold>A</bold> external ventral view, annular clitellum in XVI–XXXVII <bold>B</bold> internal dorsal view.</p></caption><graphic xmlns:xlink="http://www.w3.org/1999/xlink" xlink:href="zookeys-672-001-g009.jpg" position="float" orientation="portrait" xlink:type="simple" id="oo_134399.jpg"/></fig></tp:treatment-sec><tp:treatment-sec sec-type="diagnosis" id="SECID0ENXBG"><title>Diagnosis.</title><p>
              <italic><tp:taxon-name><tp:taxon-name-part taxon-name-part-type="genus" reg="Glyphidrilus">Glyphidrilus</tp:taxon-name-part> <tp:taxon-name-part taxon-name-part-type="species" reg="sekongensis">sekongensis</tp:taxon-name-part></tp:taxon-name></italic> sp. n. is a small sized earthworm with the clitellar wings on the lateral side of the body in XXV–XXXI. Clitellum in XVI, XVII–XXXVI, XXXVII. Female pores, male pores and spermathecal pores not visible. Genital markings: paired or asymmetrical on bc in XVI, XVII–XXIV and XXXII. Four pairs of seminal vesicles in IX–XII. Intestinal origin in XVI. Ovaries in XIII–XIV. Spermathecae between 12/13–15/16.</p></tp:treatment-sec><tp:treatment-sec sec-type="description" id="SECID0E5XBG"><title>Description of holotype.</title><p>Dimensions: body length 134 mm, diameter 2.4 mm in segment VIII, 2.3 mm before the clitellar wing in segment XXIV, 2.4 mm after wing in segment XXXII in clitellar region; body cylindrical in anterior part, quadrangular in transverse section behind clitellum. 329 segments. Body color pale brown with variations from red to pink on adjacent tissues of wing portions in different individuals of newly collected specimens. The posterior end on the dorsal surface is considerably broader than the ventral. Clitellar wing on ventro-lateral part of clitellum in XXV–XXXI, 4.0 mm in height, and 0.5 mm in width on both sides. Prostomium zygolobous. Dorsal pores absent. Clitellum annular in XVI–XXXVII. Four pairs of setae per segment from II, setal formula aa:ab:bc:cd:dd = 1.0:0.3:1.0:0.5:1.3 in segment VIII and 1.8:0.8:1.3:0.6:1.5 in postclitellar segments. Female pores, male pores, and spermathecal pores not visible. Genital markings: laterally paired or asymmetrical on bc in XVI–XXIV, XXXII.</p><p>Septa 5/6–8/9 thicker than between other segments, 9/10–14/15 thick and 15/16 to the last others segment, 9/10–14/15 thick and 15/16 to the last segment thin. Gizzard small, globular in VIII. Intestine enlarged from XVI. Hearts, four pairs in VIII–XI, first in VIII and last in XI. A pair of holonephridia in each segment from segment XIII onwards. Seminal vesicles, four pairs in IX, X, XI, XII. Ovaries, two pairs in XIII and XIV. Testis free in X and XI. Prostate and accessory glands absent. Spermathecae sessile and diverticula absent, small elongated oval or globular between 12/13–15/16, about 0.1–0.3 mm in diameter, two to seven on each side per segment.</p></tp:treatment-sec><tp:treatment-sec sec-type="variation" id="SECID0EEYBG"><title>Variations.</title><p>Body lengths of adult (n = 3) and juvenile paratypes (n = 11). Adults ranged from 90–134 mm (109.6 ± 12.2), with 237–337 segments. Juveniles ranged from 86<sup>+</sup>–130 mm (104.2 ± 14.0), with 209<sup>+</sup>–329 segments. Wings in XXV–XXXI, clitellum in XVI, XVII–XXXVI, XXXVII. Genital markings: laterally paired or asymmetrical on bc in XVI, XVII–XXIV, XXXII.</p></tp:treatment-sec><tp:treatment-sec sec-type="distribution" id="SECID0EOYBG"><title>Distribution.</title><p>The new species was found in a stream at Ban Kiangkong, Lamarm, Sekong, Laos. Soils are slightly sandy mixed with black organic matter.</p></tp:treatment-sec><tp:treatment-sec sec-type="etymology" id="SECID0ETYBG"><title>Etymology.</title><p>The species was named after Sekong, the type locality in Laos.</p></tp:treatment-sec><tp:treatment-sec sec-type="remarks" id="SECID0EYYBG"><title>Remarks.</title><p>(see Table <xref ref-type="table" rid="T1">1</xref>). <italic><tp:taxon-name><tp:taxon-name-part taxon-name-part-type="genus" reg="Glyphidrilus">Glyphidrilus</tp:taxon-name-part> <tp:taxon-name-part taxon-name-part-type="species" reg="sekongensis">sekongensis</tp:taxon-name-part></tp:taxon-name></italic> sp. n. differs from other species by the locations of external and internal characteristics such as wings, clitellum, the arrangement of genital markings, and spermathecae. The new species differs from <italic><tp:taxon-name><tp:taxon-name-part taxon-name-part-type="genus" reg="Glyphidrilus">G.</tp:taxon-name-part> <tp:taxon-name-part taxon-name-part-type="species" reg="vangviengensis">vangviengensis</tp:taxon-name-part></tp:taxon-name></italic> Chanabun &amp; Panha, 2011 from Song River, Vientiane, Laos by the latter having a shorter clitellum in XIX, XX–XXXV, XXXVI, XXXVII, widely paired genital markings in bc XVIII, XIX, XX, XXI–XXIV, XXXIII, XXXIV, paired on aa in XII, XIII, XIV, XV, and lacks spermathecae. Differences from <italic><tp:taxon-name><tp:taxon-name-part taxon-name-part-type="genus" reg="Glyphidrilus">G.</tp:taxon-name-part> <tp:taxon-name-part taxon-name-part-type="species" reg="yunnanensis">yunnanensis</tp:taxon-name-part></tp:taxon-name></italic> Chen &amp; Xu, 1977 reported from China are that <italic><tp:taxon-name><tp:taxon-name-part taxon-name-part-type="genus" reg="Glyphidrilus">G.</tp:taxon-name-part> <tp:taxon-name-part taxon-name-part-type="species" reg="yunnanensis">yunnanensis</tp:taxon-name-part></tp:taxon-name></italic> has longer wings in XXII–XXXII, clitellum in XVIII–XXXVIII, and lacks spermathecae. Differences from <italic><tp:taxon-name><tp:taxon-name-part taxon-name-part-type="genus" reg="Glyphidrilus">G.</tp:taxon-name-part> <tp:taxon-name-part taxon-name-part-type="species" reg="mekongensis">mekongensis</tp:taxon-name-part></tp:taxon-name></italic> Panha &amp; Chanabun, 2012 are that <italic><tp:taxon-name><tp:taxon-name-part taxon-name-part-type="genus" reg="Glyphidrilus">G.</tp:taxon-name-part> <tp:taxon-name-part taxon-name-part-type="species" reg="mekongensis">mekongensis</tp:taxon-name-part></tp:taxon-name></italic> has longer wings in XXIV–½XXXIII, XXXIII, XXXIV, ½XXXV, and lacks spermathecae. It differs from <italic><tp:taxon-name><tp:taxon-name-part taxon-name-part-type="genus" reg="Glyphidrilus">G.</tp:taxon-name-part> <tp:taxon-name-part taxon-name-part-type="species" reg="huailuangensis">huailuangensis</tp:taxon-name-part></tp:taxon-name></italic> Chanabun &amp; Panha, 2013 recorded from Najahlauy National Park, Ubon Ratchathani, northeast Thailand by the latter having a larger body size, clitellum in XII, XIII, XVI–XXXII, XXXIII, and lacks spermathecae. It differs from <italic><tp:taxon-name><tp:taxon-name-part taxon-name-part-type="genus" reg="Glyphidrilus">G.</tp:taxon-name-part> <tp:taxon-name-part taxon-name-part-type="species" reg="champasakensis">champasakensis</tp:taxon-name-part></tp:taxon-name></italic> sp. n. from Mekong River at Ban Khonkhen, Champasak, Laos by the latter having longer wings in XXIII, XXIV–½XXXII, XXXII, XXXIII, longer clitellum in XIX, XX–XLIX, L, LI, LII, and spermathecae between 14/15–19/20.</p></tp:treatment-sec><tp:treatment-sec><!--Section generated to contain objects referenced in tp:taxon-treatment.--><fig id="F1" position="float" orientation="portrait"><label>Figure 1.</label><caption><p>Distribution map of the new <italic><tp:taxon-name><tp:taxon-name-part taxon-name-part-type="genus" reg="Glyphidrilus">Glyphidrilus</tp:taxon-name-part></tp:taxon-name></italic> species from Thailand and Laos. Numbers in the circles refer to localities of the new species. <bold>1</bold> <italic><tp:taxon-name><tp:taxon-name-part taxon-name-part-type="genus" reg="Glyphidrilus">Glyphidrilus</tp:taxon-name-part> <tp:taxon-name-part taxon-name-part-type="species" reg="nanensis">nanensis</tp:taxon-name-part></tp:taxon-name></italic> sp. n. <bold>2</bold> <italic><tp:taxon-name><tp:taxon-name-part taxon-name-part-type="genus" reg="Glyphidrilus">Glyphidrilus</tp:taxon-name-part> <tp:taxon-name-part taxon-name-part-type="species" reg="chiangraiensis">chiangraiensis</tp:taxon-name-part></tp:taxon-name></italic> sp. n. <bold>3</bold> <italic><tp:taxon-name><tp:taxon-name-part taxon-name-part-type="genus" reg="Glyphidrilus">Glyphidrilus</tp:taxon-name-part> <tp:taxon-name-part taxon-name-part-type="species" reg="namphao">namphao</tp:taxon-name-part></tp:taxon-name></italic> sp. n. <bold>4</bold> <italic><tp:taxon-name><tp:taxon-name-part taxon-name-part-type="genus" reg="Glyphidrilus">Glyphidrilus</tp:taxon-name-part> <tp:taxon-name-part taxon-name-part-type="species" reg="sekongensis">sekongensis</tp:taxon-name-part></tp:taxon-name></italic> sp. n. <bold>5</bold> <italic><tp:taxon-name><tp:taxon-name-part taxon-name-part-type="genus" reg="Glyphidrilus">Glyphidrilus</tp:taxon-name-part> <tp:taxon-name-part taxon-name-part-type="species" reg="namdonensis">namdonensis</tp:taxon-name-part></tp:taxon-name></italic> sp. n. and <bold>6</bold> <italic><tp:taxon-name><tp:taxon-name-part taxon-name-part-type="genus" reg="Glyphidrilus">Glyphidrilus</tp:taxon-name-part> <tp:taxon-name-part taxon-name-part-type="species" reg="champasakensis">champasakensis</tp:taxon-name-part></tp:taxon-name></italic> sp. n.</p></caption><graphic xmlns:xlink="http://www.w3.org/1999/xlink" xlink:href="zookeys-672-001-g001.jpg" position="float" orientation="portrait" xlink:type="simple" id="oo_134390.jpg"/></fig><table-wrap id="T1" position="float" orientation="portrait"><label>Table 1.</label><caption><p>The comparison of characters among <italic><tp:taxon-name><tp:taxon-name-part taxon-name-part-type="genus" reg="Glyphidrilus">Glyphidrilus</tp:taxon-name-part></tp:taxon-name></italic> species from Thailand and Laos. The morphological characters of the species described are from type specimens and original description.</p></caption><table id="TID0ENPAC" rules="all"><tbody><tr><th rowspan="2" colspan="1">Species</th><th rowspan="2" colspan="1">Length (mm)</th><th rowspan="2" colspan="1">Segments</th><th rowspan="2" colspan="1">
                      <abbrev xmlns:xlink="http://www.w3.org/1999/xlink" xlink:title="clitellum" id="ABBRID0E1OAE" xlink:type="simple">Cli.</abbrev>
                    </th><th rowspan="2" colspan="1">
                      <abbrev xmlns:xlink="http://www.w3.org/1999/xlink" xlink:title="wings" id="ABBRID0ECPAE" xlink:type="simple">Wi.</abbrev>
                    </th><th rowspan="1" colspan="3">
                      <abbrev xmlns:xlink="http://www.w3.org/1999/xlink" xlink:title="genital markings" id="ABBRID0EKPAE" xlink:type="simple">Gm.</abbrev>
                    </th><th rowspan="2" colspan="1">
                      <abbrev xmlns:xlink="http://www.w3.org/1999/xlink" xlink:title="hearts" id="ABBRID0ESPAE" xlink:type="simple">He.</abbrev>
                    </th><th rowspan="2" colspan="1">
                      <abbrev xmlns:xlink="http://www.w3.org/1999/xlink" xlink:title="intestinal caeca" id="ABBRID0E1PAE" xlink:type="simple">In.</abbrev>
                    </th><th rowspan="2" colspan="1">
                      <abbrev xmlns:xlink="http://www.w3.org/1999/xlink" xlink:title="gizzard" id="ABBRID0ECQAE" xlink:type="simple">Gi.</abbrev>
                    </th><th rowspan="2" colspan="1">
                      <abbrev xmlns:xlink="http://www.w3.org/1999/xlink" xlink:title="spermathecae" id="ABBRID0EKQAE" xlink:type="simple">Sc.</abbrev>
                    </th><th rowspan="2" colspan="1">Type locality</th></tr><tr><th rowspan="1" colspan="1">Paired on bc</th><th rowspan="1" colspan="1">Paired on aa</th><th rowspan="1" colspan="1">Un paired on aa</th></tr><tr><td rowspan="1" colspan="1">
                      <italic><tp:taxon-name><tp:taxon-name-part taxon-name-part-type="genus" reg="Glyphidrilus">G.</tp:taxon-name-part> <tp:taxon-name-part taxon-name-part-type="species" reg="mekongensis">mekongensis</tp:taxon-name-part></tp:taxon-name></italic>
                    </td><td rowspan="1" colspan="1">125–224</td><td rowspan="1" colspan="1">223–382</td><td rowspan="1" colspan="1">XIX–XXXVII, XXXVIII</td><td rowspan="1" colspan="1">XXIV–½XXXIII, XXXIII, XXXIV, ½XXXV</td><td rowspan="1" colspan="1">XXIII</td><td rowspan="1" colspan="1">absent</td><td rowspan="1" colspan="1">absent</td><td rowspan="1" colspan="1">VII–XI</td><td rowspan="1" colspan="1">XV</td><td rowspan="1" colspan="1">VIII</td><td rowspan="1" colspan="1">absent</td><td rowspan="1" colspan="1">Khong Chiam, Ubon Ratchathani, Thailand</td></tr><tr><td rowspan="1" colspan="1">
                      <italic><tp:taxon-name><tp:taxon-name-part taxon-name-part-type="genus" reg="Glyphidrilus">G.</tp:taxon-name-part> <tp:taxon-name-part taxon-name-part-type="species" reg="vangviengensis">vangviengensis</tp:taxon-name-part></tp:taxon-name></italic>
                    </td><td rowspan="1" colspan="1">104–160</td><td rowspan="1" colspan="1">145–229</td><td rowspan="1" colspan="1">XIX, XX–XXXV, XXXVI, XXXVII</td><td rowspan="1" colspan="1">XXIV, XXV–XXXI, XXXII</td><td rowspan="1" colspan="1">XVIII, XIX, XX, XXI–XXIV, XXXIII, XXXIV</td><td rowspan="1" colspan="1">XII–XIV, XV</td><td rowspan="1" colspan="1">absent</td><td rowspan="1" colspan="1">VII–XI</td><td rowspan="1" colspan="1">XVI</td><td rowspan="1" colspan="1">VIII</td><td rowspan="1" colspan="1">absent</td><td rowspan="1" colspan="1">Song River Veintiane, Laos</td></tr><tr><td rowspan="1" colspan="1">
                      <italic><tp:taxon-name><tp:taxon-name-part taxon-name-part-type="genus" reg="Glyphidrilus">G.</tp:taxon-name-part> <tp:taxon-name-part taxon-name-part-type="species" reg="yunnanensis">yunnanensis</tp:taxon-name-part></tp:taxon-name></italic>
                    </td><td rowspan="1" colspan="1">123</td><td rowspan="1" colspan="1">139</td><td rowspan="1" colspan="1">XVIII–XXXVIII</td><td rowspan="1" colspan="1">XXII–XXXII</td><td rowspan="1" colspan="1">XVII–XXI, XXXII–XXXIV</td><td rowspan="1" colspan="1">absent</td><td rowspan="1" colspan="1">absent</td><td rowspan="1" colspan="1">VII–XI</td><td rowspan="1" colspan="1">XVI</td><td rowspan="1" colspan="1">VIII</td><td rowspan="1" colspan="1">absent</td><td rowspan="1" colspan="1">Yunnan, China</td></tr><tr><td rowspan="1" colspan="1">
                      <italic><tp:taxon-name><tp:taxon-name-part taxon-name-part-type="genus" reg="Glyphidrilus">G.</tp:taxon-name-part> <tp:taxon-name-part taxon-name-part-type="species" reg="borealis">borealis</tp:taxon-name-part></tp:taxon-name></italic>
                    </td><td rowspan="1" colspan="1">66–90</td><td rowspan="1" colspan="1">180–284</td><td rowspan="1" colspan="1">XIV, XVI, XVII–XXXI, XXXII, XXXIII, XXXIV, XXXV, XXXVI</td><td rowspan="1" colspan="1">XXI, XXII–XXVII, XXVIII, XXIX</td><td rowspan="1" colspan="1">XIII, XIV, XVI, XVII, XVIII–XXII, XXIII, XXVII, XXVIII, XXIX, XXX</td><td rowspan="1" colspan="1">absent</td><td rowspan="1" colspan="1">absent</td><td rowspan="1" colspan="1">VII–XI</td><td rowspan="1" colspan="1">XIII</td><td rowspan="1" colspan="1">7/8</td><td rowspan="1" colspan="1">14/15–18/19</td><td rowspan="1" colspan="1">Maeklang waterfall, Doi Inthanon National Park, Chiangmai, Thailand</td></tr><tr><td rowspan="1" colspan="1">
                      <italic><tp:taxon-name><tp:taxon-name-part taxon-name-part-type="genus" reg="Glyphidrilus">G.</tp:taxon-name-part> <tp:taxon-name-part taxon-name-part-type="species" reg="vangthongensis">vangthongensis</tp:taxon-name-part></tp:taxon-name></italic>
                    </td><td rowspan="1" colspan="1">62–195</td><td rowspan="1" colspan="1">150–358</td><td rowspan="1" colspan="1">XII, XIII, XIV, XV, XVI– XL, XLI, XLII</td><td rowspan="1" colspan="1">XXIV, XXV, XXVI–XXXI, XXXII</td><td rowspan="1" colspan="1">XIII, XIV–XXIV, XXV, XXVI, XXXI, XXXII, XXXIII</td><td rowspan="1" colspan="1">XII, XIII, XIV, XXX, XXXII, XXXIII, XXXIV, XXXV, XXXVI</td><td rowspan="1" colspan="1">absent</td><td rowspan="1" colspan="1">VII–XI</td><td rowspan="1" colspan="1">XIV</td><td rowspan="1" colspan="1">7/8</td><td rowspan="1" colspan="1">12/13–18/19</td><td rowspan="1" colspan="1">Sakulnothayan waterfall, Vangthong, Phitsanu<break/> lok, Thailand</td></tr><tr><td rowspan="1" colspan="1">
                      <italic><tp:taxon-name><tp:taxon-name-part taxon-name-part-type="genus" reg="Glyphidrilus">G.</tp:taxon-name-part> <tp:taxon-name-part taxon-name-part-type="species" reg="chaophraya">chaophraya</tp:taxon-name-part></tp:taxon-name></italic>
                    </td><td rowspan="1" colspan="1">113–138</td><td rowspan="1" colspan="1">325–414</td><td rowspan="1" colspan="1">XX–XLIII, XLIV, XLV</td><td rowspan="1" colspan="1">XXIV, XXV–XXXII, XXXIII</td><td rowspan="1" colspan="1">XVI, XIX, XX–XXIII, XXXII, XXXIII</td><td rowspan="1" colspan="1">XII, XIII, XIV, XXXIV, XXXV, XXXVII, XXXVIII</td><td rowspan="1" colspan="1">absent</td><td rowspan="1" colspan="1">VII–XI</td><td rowspan="1" colspan="1">XV</td><td rowspan="1" colspan="1">VIII</td><td rowspan="1" colspan="1">16/17–22/23</td><td rowspan="1" colspan="1">Chao phraya River, Payuha kiri, Nakhonsawan, Thailand</td></tr><tr><td rowspan="1" colspan="1">
                      <italic><tp:taxon-name><tp:taxon-name-part taxon-name-part-type="genus" reg="Glyphidrilus">G.</tp:taxon-name-part> <tp:taxon-name-part taxon-name-part-type="species" reg="chiensis">chiensis</tp:taxon-name-part></tp:taxon-name></italic>
                    </td><td rowspan="1" colspan="1">61–193</td><td rowspan="1" colspan="1">122–386</td><td rowspan="1" colspan="1">XVII, XVIII–XXXIII, XXXIV, XXXV, XXXVI, XXXVII, XXXVIII</td><td rowspan="1" colspan="1">XXIII, XXIV, XXV, XXVI–XXIX, XXX, XXXI, XXXII</td><td rowspan="1" colspan="1">XV, XVI, XVII, XVIII, XIX–XX, XXI, XXII, XXIII, XXIV, XXX, XXXI, XXXIII</td><td rowspan="1" colspan="1">XI, XII, XIII, XIV, XXX, XXXII, XXXIII, XXXIV, XXXV, XXXVI</td><td rowspan="1" colspan="1">absent</td><td rowspan="1" colspan="1">VII–XI</td><td rowspan="1" colspan="1">XV</td><td rowspan="1" colspan="1">VIII</td><td rowspan="1" colspan="1">12/13–18/19</td><td rowspan="1" colspan="1">Rice filed at Thatoom, Mueang, Mahasa rakham, Thailand</td></tr><tr><td rowspan="1" colspan="1">
                      <italic><tp:taxon-name><tp:taxon-name-part taxon-name-part-type="genus" reg="Glyphidrilus">G.</tp:taxon-name-part> <tp:taxon-name-part taxon-name-part-type="species" reg="quadratus">quadratus</tp:taxon-name-part></tp:taxon-name></italic>
                    </td><td rowspan="1" colspan="1">54–156</td><td rowspan="1" colspan="1">186–378</td><td rowspan="1" colspan="1">XV, XVI, XVII, XVIII–XXXI, XXXII, XXXIII, XXXIV, XXXV, XXXVI</td><td rowspan="1" colspan="1">XXIII, XXIV–XXVIII, XXIX, XXX, XXXI</td><td rowspan="1" colspan="1">XIII, XV, XVI, XVII, XVIII, XIX–XXI, XXII, XXIII, XXX, XXXI</td><td rowspan="1" colspan="1">XI, XII, XIII, XIV, XXXI, XXXII, XXXIII, XXXIV</td><td rowspan="1" colspan="1">absent</td><td rowspan="1" colspan="1">VII–XI</td><td rowspan="1" colspan="1">XV</td><td rowspan="1" colspan="1">VIII</td><td rowspan="1" colspan="1">12/13–17/18</td><td rowspan="1" colspan="1">Kang Sapue, Phibonmang sahan, Ubon Ratchathani, Thailand</td></tr><tr><td rowspan="1" colspan="1">
                      <italic><tp:taxon-name><tp:taxon-name-part taxon-name-part-type="genus" reg="Glyphidrilus">G.</tp:taxon-name-part> <tp:taxon-name-part taxon-name-part-type="species" reg="huailuangensis">huailuangensis</tp:taxon-name-part></tp:taxon-name></italic>
                    </td><td rowspan="1" colspan="1">50–91</td><td rowspan="1" colspan="1">131–228</td><td rowspan="1" colspan="1">XII, XIII, XVI–XXXII, XXXIII</td><td rowspan="1" colspan="1">XXV, XXVI–XXX, XXXI</td><td rowspan="1" colspan="1">XVI–XXIV</td><td rowspan="1" colspan="1">XXXI</td><td rowspan="1" colspan="1">absent</td><td rowspan="1" colspan="1">VIII–XI</td><td rowspan="1" colspan="1">XIII</td><td rowspan="1" colspan="1">7/8</td><td rowspan="1" colspan="1">absent</td><td rowspan="1" colspan="1">Huailung waterfall, Najahlauy, Ubon Ratchathani, Thailand</td></tr><tr><td rowspan="1" colspan="1">
                      <italic><tp:taxon-name><tp:taxon-name-part taxon-name-part-type="genus" reg="Glyphidrilus">G.</tp:taxon-name-part> <tp:taxon-name-part taxon-name-part-type="species" reg="trangensis">trangensis</tp:taxon-name-part></tp:taxon-name></italic>
                    </td><td rowspan="1" colspan="1">11<sup>+</sup>–63<sup>+</sup></td><td rowspan="1" colspan="1">41<sup>+</sup>–153<sup>+</sup></td><td rowspan="1" colspan="1">XVII, XVIII–XXX</td><td rowspan="1" colspan="1">XXII, XXIII–XXVII, XXVIII</td><td rowspan="1" colspan="1">absent</td><td rowspan="1" colspan="1">absent</td><td rowspan="1" colspan="1">XVIII–XXI</td><td rowspan="1" colspan="1">VIII–XI</td><td rowspan="1" colspan="1">XVI</td><td rowspan="1" colspan="1">8/9</td><td rowspan="1" colspan="1">XVIII–XXI</td><td rowspan="1" colspan="1">Trang River, Nayong, Trang</td></tr><tr><td rowspan="1" colspan="1">
                      <italic><tp:taxon-name><tp:taxon-name-part taxon-name-part-type="genus" reg="Glyphidrilus">G.</tp:taxon-name-part> <tp:taxon-name-part taxon-name-part-type="species" reg="wararamensis">wararamensis</tp:taxon-name-part></tp:taxon-name></italic>
                    </td><td rowspan="1" colspan="1">18<sup>+</sup>–120</td><td rowspan="1" colspan="1">46<sup>+</sup>–279</td><td rowspan="1" colspan="1">XI, XII, XIII–XXXIII, XXXIV, XXXV</td><td rowspan="1" colspan="1">XX, XXI–XXVI, XXVII</td><td rowspan="1" colspan="1">XIV, XV, XVII–XIX, XX, XXVII</td><td rowspan="1" colspan="1">absent</td><td rowspan="1" colspan="1">XI–XIII, XIV, XV, XVII, XVIII–XIX, XX, XXVIII, XXIX–XXX</td><td rowspan="1" colspan="1">VIII–XI</td><td rowspan="1" colspan="1">XIV</td><td rowspan="1" colspan="1">6/8</td><td rowspan="1" colspan="1">13/14–17/18</td><td rowspan="1" colspan="1">Stream near Wattham Wararam, Phanom, Suratthani</td></tr><tr><td rowspan="1" colspan="1">
                      <italic><tp:taxon-name><tp:taxon-name-part taxon-name-part-type="genus" reg="Glyphidrilus">G.</tp:taxon-name-part> <tp:taxon-name-part taxon-name-part-type="species" reg="kratuensis">kratuensis</tp:taxon-name-part></tp:taxon-name></italic>
                    </td><td rowspan="1" colspan="1">48–93</td><td rowspan="1" colspan="1">221–282</td><td rowspan="1" colspan="1">XVIII–XXX, XXXI, XXXII</td><td rowspan="1" colspan="1">XXIII, XXIV–XXVIII, XXIX, XXX</td><td rowspan="1" colspan="1">XIV, XV, XVI, XVII, XVIII, XIX, XXII, XXIII, XXIV, XXIX, XXX</td><td rowspan="1" colspan="1">absent</td><td rowspan="1" colspan="1">XVII, XIX–XX, XXI, XXII, XXIII, XXX–XXXI, XXXII–XXXIV</td><td rowspan="1" colspan="1">VIII–XI</td><td rowspan="1" colspan="1">XIV</td><td rowspan="1" colspan="1">VIII</td><td rowspan="1" colspan="1">14/15–17/18</td><td rowspan="1" colspan="1">Kratu waterfall, Kratu, Phuket</td></tr><tr><td rowspan="1" colspan="1">
                      <italic><tp:taxon-name><tp:taxon-name-part taxon-name-part-type="genus" reg="Glyphidrilus">G.</tp:taxon-name-part> <tp:taxon-name-part taxon-name-part-type="species" reg="nanensis">nanensis</tp:taxon-name-part></tp:taxon-name></italic> sp. n.</td><td rowspan="1" colspan="1">72–99</td><td rowspan="1" colspan="1">186–257</td><td rowspan="1" colspan="1">XVII, XVIII–XXXIII, XXXIV</td><td rowspan="1" colspan="1">XXIV, XXV, XXVI–XXVII, XXVIII, XXIX</td><td rowspan="1" colspan="1">XV, XVI, XVII–XXIII, XXIV, XXV</td><td rowspan="1" colspan="1">X, XI, XII, XIII, XIV, XXVIII, XXIX, XXX</td><td rowspan="1" colspan="1">absent</td><td rowspan="1" colspan="1">VII –XI</td><td rowspan="1" colspan="1">XV</td><td rowspan="1" colspan="1">7/8</td><td rowspan="1" colspan="1">13/14–17/18</td><td rowspan="1" colspan="1">Rice field near Nan River, Saklek, Phichit, Thailand</td></tr><tr><td rowspan="1" colspan="1">
                      <italic><tp:taxon-name><tp:taxon-name-part taxon-name-part-type="genus" reg="Glyphidrilus">G.</tp:taxon-name-part> <tp:taxon-name-part taxon-name-part-type="species" reg="satunensis">satunensis</tp:taxon-name-part></tp:taxon-name></italic> sp. n.</td><td rowspan="1" colspan="1">60<sup>+</sup>–131</td><td rowspan="1" colspan="1">156<sup>+</sup>–326</td><td rowspan="1" colspan="1">XVII, XVIII–XXXII, XXXIII, XXXIV, XXXV</td><td rowspan="1" colspan="1">XXIV, XXV, XXVI–XXIX, XXX, XXXI</td><td rowspan="1" colspan="1">XVII, XVIII, XIX</td><td rowspan="1" colspan="1">absent</td><td rowspan="1" colspan="1">XVI, XVII, XVIII–XXII, XXIII, XXIV</td><td rowspan="1" colspan="1">VIII–XI</td><td rowspan="1" colspan="1">XVI</td><td rowspan="1" colspan="1">VII</td><td rowspan="1" colspan="1">13/14–15/16</td><td rowspan="1" colspan="1">Nong Prakpraya, Mueang, Satun, Thailand</td></tr><tr><td rowspan="1" colspan="1">
                      <italic><tp:taxon-name><tp:taxon-name-part taxon-name-part-type="genus" reg="Glyphidrilus">G.</tp:taxon-name-part> <tp:taxon-name-part taxon-name-part-type="species" reg="chiangraiensis">chiangraiensis</tp:taxon-name-part></tp:taxon-name></italic> sp. n.</td><td rowspan="1" colspan="1">94–340</td><td rowspan="1" colspan="1">89–394</td><td rowspan="1" colspan="1">XVII, XVIII, XIX, XX, XXI–XXXVI, XXXVII, XXXVIII, XXXIX</td><td rowspan="1" colspan="1">XXIII, XXIV–XXVI, ½XXVII, XXVII, ½XXVIII, XXVIII</td><td rowspan="1" colspan="1">XXI, XXII, XXIII, XXIV, XXVII, XXVIII, XXIX–XXXV</td><td rowspan="1" colspan="1">XII–XIV, XV, XVI<break/></td><td rowspan="1" colspan="1">absent</td><td rowspan="1" colspan="1">VII–XI</td><td rowspan="1" colspan="1">XVI</td><td rowspan="1" colspan="1">VIII</td><td rowspan="1" colspan="1">15/16–20/21</td><td rowspan="1" colspan="1">Mekong River at Wat Hatkai, Chiang<break/> khong, Chiangrai, Thailand</td></tr><tr><td rowspan="1" colspan="1">
                      <italic><tp:taxon-name><tp:taxon-name-part taxon-name-part-type="genus" reg="Glyphidrilus">G.</tp:taxon-name-part> <tp:taxon-name-part taxon-name-part-type="species" reg="namphao">namphao</tp:taxon-name-part></tp:taxon-name></italic> sp. n.</td><td rowspan="1" colspan="1">64–122</td><td rowspan="1" colspan="1">190–320</td><td rowspan="1" colspan="1">XVII–XXVI, XXIX</td><td rowspan="1" colspan="1">XVIII–XXIV</td><td rowspan="1" colspan="1">XII–XV, XXV, XXVI</td><td rowspan="1" colspan="1">XVII</td><td rowspan="1" colspan="1">absent</td><td rowspan="1" colspan="1">VII–XI</td><td rowspan="1" colspan="1">XVI</td><td rowspan="1" colspan="1">VIII</td><td rowspan="1" colspan="1">13/14–16/17<break/></td><td rowspan="1" colspan="1">Phao River Kamkerd, Bolikhamxai, Laos</td></tr><tr><td rowspan="1" colspan="1">
                      <italic><tp:taxon-name><tp:taxon-name-part taxon-name-part-type="genus" reg="Glyphidrilus">G.</tp:taxon-name-part> <tp:taxon-name-part taxon-name-part-type="species" reg="sekongensis">sekongensis</tp:taxon-name-part></tp:taxon-name></italic> sp. n.</td><td rowspan="1" colspan="1">90–134</td><td rowspan="1" colspan="1">237–337</td><td rowspan="1" colspan="1">XVI, XVII–XXXVI, XXXVII</td><td rowspan="1" colspan="1">XXV–XXXI</td><td rowspan="1" colspan="1">XVI, XVII–XXIV, XXXII</td><td rowspan="1" colspan="1">absent</td><td rowspan="1" colspan="1">absent</td><td rowspan="1" colspan="1">VIII–XI</td><td rowspan="1" colspan="1">XVI</td><td rowspan="1" colspan="1">VIII</td><td rowspan="1" colspan="1">12/13–15/16</td><td rowspan="1" colspan="1">Stream at Ban Kiang<break/> kong, Lamarm, Sekong, Laos</td></tr><tr><td rowspan="1" colspan="1">
                      <italic><tp:taxon-name><tp:taxon-name-part taxon-name-part-type="genus" reg="Glyphidrilus">G.</tp:taxon-name-part> <tp:taxon-name-part taxon-name-part-type="species" reg="namdonensis">namdonensis</tp:taxon-name-part></tp:taxon-name></italic> sp. n.</td><td rowspan="1" colspan="1">90–139</td><td rowspan="1" colspan="1">183–259</td><td rowspan="1" colspan="1">XIX, XX–XXXVI, XXXVII, XXXVIII</td><td rowspan="1" colspan="1">XXIV, XXV–XXVIII, XXX</td><td rowspan="1" colspan="1">XXII, XXIII, XXIV, XXVII, XXVIII–XXXIII</td><td rowspan="1" colspan="1">XIII, XIV</td><td rowspan="1" colspan="1">absent</td><td rowspan="1" colspan="1">VII–XI</td><td rowspan="1" colspan="1">XVI</td><td rowspan="1" colspan="1">VIII</td><td rowspan="1" colspan="1">14/15–18/19</td><td rowspan="1" colspan="1">Done River, Thakhek, Kham<break/> mouan, Laos</td></tr><tr><td rowspan="1" colspan="1">
                      <italic><tp:taxon-name><tp:taxon-name-part taxon-name-part-type="genus" reg="Glyphidrilus">G.</tp:taxon-name-part> <tp:taxon-name-part taxon-name-part-type="species" reg="champasakensis">champasakensis</tp:taxon-name-part></tp:taxon-name></italic> sp. n.</td><td rowspan="1" colspan="1">167–301</td><td rowspan="1" colspan="1">248–424</td><td rowspan="1" colspan="1">XIX, XX– XLIX, L, LI, LII</td><td rowspan="1" colspan="1">XXIII, XXIV–½XXXII, XXXII, XXXIII</td><td rowspan="1" colspan="1">XVII, XVIII, XIX–XXII, XXIII, XXIV, XXXII, XXXIII, XXXIV, XXXV</td><td rowspan="1" colspan="1">XII, XIII, XXXIII, XXXIV</td><td rowspan="1" colspan="1">absent</td><td rowspan="1" colspan="1">VII–XI</td><td rowspan="1" colspan="1">XVI</td><td rowspan="1" colspan="1">VIII</td><td rowspan="1" colspan="1">14/15–19/20</td><td rowspan="1" colspan="1">Mekong River at Ban Khonkhen, Champa<break/> sak, Laos</td></tr></tbody></table><table-wrap-foot><fn><p>Abbreviations: <abbrev xmlns:xlink="http://www.w3.org/1999/xlink" xlink:title="clitellum" id="ABBRID0EDRAG" xlink:type="simple">Cli.</abbrev>: clitellum; <abbrev xmlns:xlink="http://www.w3.org/1999/xlink" xlink:title="wings" id="ABBRID0EHRAG" xlink:type="simple">Wi.</abbrev>: wings; <abbrev xmlns:xlink="http://www.w3.org/1999/xlink" xlink:title="genital markings" id="ABBRID0ELRAG" xlink:type="simple">Gm.</abbrev>: genital markings; <abbrev xmlns:xlink="http://www.w3.org/1999/xlink" xlink:title="hearts" id="ABBRID0EPRAG" xlink:type="simple">He.</abbrev>: hearts; <abbrev xmlns:xlink="http://www.w3.org/1999/xlink" xlink:title="intestinal caeca" id="ABBRID0ETRAG" xlink:type="simple">In.</abbrev>: intestinal caeca; <abbrev xmlns:xlink="http://www.w3.org/1999/xlink" xlink:title="gizzard" id="ABBRID0EXRAG" xlink:type="simple">Gi.</abbrev>: gizzard; <abbrev xmlns:xlink="http://www.w3.org/1999/xlink" xlink:title="spermathecae" id="ABBRID0E2RAG" xlink:type="simple">Sc.</abbrev>: spermathecae.</p></fn></table-wrap-foot></table-wrap></tp:treatment-sec></tp:taxon-treatment>
