# Supplementary material for: New species of semi-aquatic freshwater earthworm genus Glyphidrilus Horst, 1889 from Thailand and Laos (Oligochaeta, Almidae)
Source: Zookeys. 2017 May 3;(672):1–34. doi: 10.3897/zookeys.672.10212 (PMC5527339; doi:10.3897/zookeys.672.10212)
Supplement: XML Treatment for Glyphidrilus namdonensis [file zookeys.672.10212-treatment7.xml]

<!DOCTYPE tp:taxon-treatment
  PUBLIC "-//TaxonX//DTD Taxonomic Treatment Publishing DTD v0 20100105//EN" "tax-treatment-NSO.dtd">
<tp:taxon-treatment xmlns:tp="http://www.plazi.org/taxpub"><tp:treatment-meta><kwd-group><label>Taxon classification</label><kwd><named-content xmlns:xlink="http://www.w3.org/1999/xlink" content-type="kingdom">Animalia</named-content></kwd><kwd><named-content xmlns:xlink="http://www.w3.org/1999/xlink" content-type="order">Opisthopora</named-content></kwd><kwd><named-content xmlns:xlink="http://www.w3.org/1999/xlink" content-type="family">Almidae</named-content></kwd></kwd-group><mixed-citation publication-type="journal"><person-group><name><surname>Chanabun</surname><given-names>Ratmanee</given-names></name><name><surname>Inkavilay</surname><given-names>Khamla</given-names></name><name><surname>Panha</surname><given-names>Somsak</given-names></name></person-group><article-title>New species of semi-aquatic freshwater earthworm genus <italic><tp:taxon-name><tp:taxon-name-part taxon-name-part-type="genus" reg="Glyphidrilus">Glyphidrilus</tp:taxon-name-part></tp:taxon-name></italic> Horst, 1889 from Thailand and Laos (<tp:taxon-name><tp:taxon-name-part taxon-name-part-type="subclass">Oligochaeta</tp:taxon-name-part></tp:taxon-name>, <tp:taxon-name><tp:taxon-name-part taxon-name-part-type="family">Almidae</tp:taxon-name-part></tp:taxon-name>)</article-title><source>Zookeys</source><day>3</day><month>5</month><year>2017</year><volume>2017</volume><issue>672</issue><fpage>1</fpage><lpage>34</lpage><pub-id pub-id-type="doi">10.3897/zookeys.672.10212</pub-id></mixed-citation></tp:treatment-meta><tp:nomenclature><tp:taxon-name>
              <tp:taxon-name-part taxon-name-part-type="genus" reg="Glyphidrilus">Glyphidrilus</tp:taxon-name-part>
              <tp:taxon-name-part taxon-name-part-type="species" reg="namdonensis">namdonensis</tp:taxon-name-part>
              <object-id xmlns:xlink="http://www.w3.org/1999/xlink" content-type="zoobank" xlink:type="simple">http://zoobank.org/64F05048-0871-4BF0-A7F5-B9FB02701348</object-id>
            </tp:taxon-name><tp:taxon-authority>Chanabun &amp; Panha</tp:taxon-authority><tp:taxon-status xmlns:xlink="http://www.w3.org/1999/xlink" xlink:type="simple">sp. n.</tp:taxon-status><xref ref-type="fig" rid="F1">Figs 1</xref><xref ref-type="fig" rid="F10">, 10</xref><xref ref-type="table" rid="T1">, Table 1</xref><!--PageBreak--><!--PageBreak--></tp:nomenclature><tp:treatment-sec sec-type="type material" id="SECID0ER4BG"><title>Type material.</title><p>
              <bold>Holotype</bold>: One adult (<named-content xmlns:xlink="http://www.w3.org/1999/xlink" content-type="dwc:institutional_code" xlink:type="simple">CUMZ</named-content> 3424) in the banks of Done River at Ban Namdone, Thakhek, Khammouan, Laos (<named-content xmlns:xlink="http://www.w3.org/1999/xlink" content-type="dwc:verbatimCoordinates" xlink:type="simple"><named-content content-type="geo-json" specific-use="{&#34;type&#34;:&#34;Point&#34;,&#34;coordinates&#34;:[104.759750,17.477750]}" id="NCID0EB5BG" xlink:type="simple">17°28'39.9"N, 104°45'35.1"E</named-content></named-content>), 161 meters elevation on 6 December 2013. <bold>Paratypes</bold>: 16 adults and 6 juveniles (<named-content xmlns:xlink="http://www.w3.org/1999/xlink" content-type="dwc:institutional_code" xlink:type="simple">CUMZ</named-content> 3425), 2 adults (<named-content xmlns:xlink="http://www.w3.org/1999/xlink" content-type="dwc:institutional_code" xlink:type="simple">ZMH</named-content> 14583), 2 adults (<named-content xmlns:xlink="http://www.w3.org/1999/xlink" content-type="dwc:institutional_code" xlink:type="simple">NHMUK</named-content>), and 2 adults (RMBR), all same collection data as holotype.</p><fig id="F10" position="float" orientation="portrait"><label>Figure 10.</label><caption><p>Morphology of holotype (<named-content xmlns:xlink="http://www.w3.org/1999/xlink" content-type="dwc:institutional_code" xlink:type="simple">CUMZ</named-content> 3424) of <italic><tp:taxon-name><tp:taxon-name-part taxon-name-part-type="genus" reg="Glyphidrilus">Glyphidrilus</tp:taxon-name-part> <tp:taxon-name-part taxon-name-part-type="species" reg="namdonensis">namdonensis</tp:taxon-name-part></tp:taxon-name></italic> sp. n. <bold>A</bold> external ventral view, annular clitellum in XX–XXXVII <bold>B</bold> internal dorsal view.</p></caption><graphic xmlns:xlink="http://www.w3.org/1999/xlink" xlink:href="zookeys-672-001-g010.jpg" position="float" orientation="portrait" xlink:type="simple" id="oo_134400.jpg"/></fig></tp:treatment-sec><tp:treatment-sec sec-type="diagnosis" id="SECID0EY6BG"><title>Diagnosis.</title><p>
              <italic><tp:taxon-name><tp:taxon-name-part taxon-name-part-type="genus" reg="Glyphidrilus">Glyphidrilus</tp:taxon-name-part> <tp:taxon-name-part taxon-name-part-type="species" reg="namdonensis">namdonensis</tp:taxon-name-part></tp:taxon-name></italic> sp. n. is small sized earthworm with distinctly expanded tissues, the clitellar wings on the lateral side of the body in XXIV, XXV–XXVIII, XXX. Clitellum in XIX, XX–XXXVI, XXXVII, XXXVIII. Female pores, <!--PageBreak-->male pores and spermathecal pores not visible. Genital markings: medium paired or asymmetrical on aa in XIII, XIV; paired or asymmetrical on bc in XXII, XXIII, XXIV and XXVII, XXVIII–XXXIII. Four pairs of seminal vesicles in IX–XII. Intestinal origin in XVI. Ovaries in XIII–XIV. Spermathecae between 14/15–18/19.</p><!--PageBreak--></tp:treatment-sec><tp:treatment-sec sec-type="description" id="SECID0ENAAI"><title>Description of holotype.</title><p>Dimensions: body length 92 mm, diameter 3.5 mm in segment VIII, 4.0 mm before the clitellar wing in segment XXIII, 4.0 mm after the wing in segment XXXI in the clitellar region; body cylindrical in the anterior part, quadrangular in transverse section behind clitellum. 216 segments. Body color pale brown with variations from red to pink in adjacent tissues of the wing portions in different individuals of newly collected specimens. Clitellar wing on ventro-lateral part of clitellum in XXIV–XXX, 5.0 mm in height, and 0.2 mm in width on both sides. Prostomium zygolobous. Dorsal pores absent. Clitellum annular in XX–XXXVII. Four pairs of setae per segment from II, setal formula aa:ab:bc:cd:dd = 1.3:0.5:1.0:0.5:2.0 in segment VIII and 1.5:0.5:1.0:0.5:2.3 in postclitellar segments. Female pores, male pores, and spermathecal pores not visible. Genital markings: medium paired on aa in XIII, XIV, laterally paired or asymmetrical on bc in XXII, XXIII.</p><p>Septa 5/6–8/9 thicker than between other segments, 9/10–14/15 thick, and 15/16 to the last segment thin. Gizzard small, globular in VIII. Intestine enlarged from XVI. Hearts, five pairs in VII–XI, first in VII and last in XI. A pair of holonephridia in each segment from segment XII onwards. Seminal vesicles, four pairs in IX, X, XI, XII. Ovaries two pairs in XIII and XIV. Testis free in X and XI. Prostate and accessory glands absent. Spermathecae sessile and diverticula absent, small elongated oval or globular between 14/15–18/19, about 0.1–0.2 mm in diameter, two to thirteen on each side per segment.</p></tp:treatment-sec><tp:treatment-sec sec-type="variation" id="SECID0ETAAI"><title>Variations.</title><p>Body lengths of adult (n = 23) and juvenile paratypes (n = 6). Adults ranged from 90–139 mm (121.9±25.9), with 183–259 segments. Juveniles ranged from 87–136 mm (103.3±17.4), with 185–223 segments. Wings in XXIV, XXV–XXVIII, XXX, clitellum in XIX, XX–XXXVI, XXXVII, XXXVIII. Genital markings: medium paired or asymmetrical on aa in XIII, XIV; paired or asymmetrical on bc in XXII, XXIII, XXIV and XXVII, XXVIII–XXXIII.</p></tp:treatment-sec><tp:treatment-sec sec-type="distribution" id="SECID0EYAAI"><title>Distribution.</title><p>The new species was found only from the banks of Done River at Ban Namdone, Thakhek, Khammouan, Laos.</p></tp:treatment-sec><tp:treatment-sec sec-type="etymology" id="SECID0E4AAI"><title>Etymology.</title><p>The species was named after the Done River.</p></tp:treatment-sec><tp:treatment-sec sec-type="remarks" id="SECID0ECBAI"><title>Remarks.</title><p>
              <italic><tp:taxon-name><tp:taxon-name-part taxon-name-part-type="genus" reg="Glyphidrilus">Glyphidrilus</tp:taxon-name-part> <tp:taxon-name-part taxon-name-part-type="species" reg="namdonensis">namdonensis</tp:taxon-name-part></tp:taxon-name></italic> sp. n. is compared with other <italic><tp:taxon-name><tp:taxon-name-part taxon-name-part-type="genus" reg="Glyphidrilus">Glyphidrilus</tp:taxon-name-part></tp:taxon-name></italic> having spermathecae and a clitellum starting feom segment XIX. <italic><tp:taxon-name><tp:taxon-name-part taxon-name-part-type="genus" reg="Glyphidrilus">Glyphidrilus</tp:taxon-name-part> <tp:taxon-name-part taxon-name-part-type="species" reg="namdonensis">namdonensis</tp:taxon-name-part></tp:taxon-name></italic> differs from <italic><tp:taxon-name><tp:taxon-name-part taxon-name-part-type="genus" reg="Glyphidrilus">G.</tp:taxon-name-part> <tp:taxon-name-part taxon-name-part-type="species" reg="champasakensis">champasakensis</tp:taxon-name-part></tp:taxon-name></italic> sp. n. by the latter having longer wings in XXIII, XXIV–½XXXII, XXXII, XXXIII, longer clitellum in XIX, XX–XLIX, L, LI, LII, and spermathecae between 14/15–19/20 (see Table <xref ref-type="table" rid="T1">1</xref>).</p></tp:treatment-sec><tp:treatment-sec><!--Section generated to contain objects referenced in tp:taxon-treatment.--><fig id="F1" position="float" orientation="portrait"><label>Figure 1.</label><caption><p>Distribution map of the new <italic><tp:taxon-name><tp:taxon-name-part taxon-name-part-type="genus" reg="Glyphidrilus">Glyphidrilus</tp:taxon-name-part></tp:taxon-name></italic> species from Thailand and Laos. Numbers in the circles refer to localities of the new species. <bold>1</bold> <italic><tp:taxon-name><tp:taxon-name-part taxon-name-part-type="genus" reg="Glyphidrilus">Glyphidrilus</tp:taxon-name-part> <tp:taxon-name-part taxon-name-part-type="species" reg="nanensis">nanensis</tp:taxon-name-part></tp:taxon-name></italic> sp. n. <bold>2</bold> <italic><tp:taxon-name><tp:taxon-name-part taxon-name-part-type="genus" reg="Glyphidrilus">Glyphidrilus</tp:taxon-name-part> <tp:taxon-name-part taxon-name-part-type="species" reg="chiangraiensis">chiangraiensis</tp:taxon-name-part></tp:taxon-name></italic> sp. n. <bold>3</bold> <italic><tp:taxon-name><tp:taxon-name-part taxon-name-part-type="genus" reg="Glyphidrilus">Glyphidrilus</tp:taxon-name-part> <tp:taxon-name-part taxon-name-part-type="species" reg="namphao">namphao</tp:taxon-name-part></tp:taxon-name></italic> sp. n. <bold>4</bold> <italic><tp:taxon-name><tp:taxon-name-part taxon-name-part-type="genus" reg="Glyphidrilus">Glyphidrilus</tp:taxon-name-part> <tp:taxon-name-part taxon-name-part-type="species" reg="sekongensis">sekongensis</tp:taxon-name-part></tp:taxon-name></italic> sp. n. <bold>5</bold> <italic><tp:taxon-name><tp:taxon-name-part taxon-name-part-type="genus" reg="Glyphidrilus">Glyphidrilus</tp:taxon-name-part> <tp:taxon-name-part taxon-name-part-type="species" reg="namdonensis">namdonensis</tp:taxon-name-part></tp:taxon-name></italic> sp. n. and <bold>6</bold> <italic><tp:taxon-name><tp:taxon-name-part taxon-name-part-type="genus" reg="Glyphidrilus">Glyphidrilus</tp:taxon-name-part> <tp:taxon-name-part taxon-name-part-type="species" reg="champasakensis">champasakensis</tp:taxon-name-part></tp:taxon-name></italic> sp. n.</p></caption><graphic xmlns:xlink="http://www.w3.org/1999/xlink" xlink:href="zookeys-672-001-g001.jpg" position="float" orientation="portrait" xlink:type="simple" id="oo_134390.jpg"/></fig><table-wrap id="T1" position="float" orientation="portrait"><label>Table 1.</label><caption><p>The comparison of characters among <italic><tp:taxon-name><tp:taxon-name-part taxon-name-part-type="genus" reg="Glyphidrilus">Glyphidrilus</tp:taxon-name-part></tp:taxon-name></italic> species from Thailand and Laos. The morphological characters of the species described are from type specimens and original description.</p></caption><table id="TID0ENPAC" rules="all"><tbody><tr><th rowspan="2" colspan="1">Species</th><th rowspan="2" colspan="1">Length (mm)</th><th rowspan="2" colspan="1">Segments</th><th rowspan="2" colspan="1">
                      <abbrev xmlns:xlink="http://www.w3.org/1999/xlink" xlink:title="clitellum" id="ABBRID0E1OAE" xlink:type="simple">Cli.</abbrev>
                    </th><th rowspan="2" colspan="1">
                      <abbrev xmlns:xlink="http://www.w3.org/1999/xlink" xlink:title="wings" id="ABBRID0ECPAE" xlink:type="simple">Wi.</abbrev>
                    </th><th rowspan="1" colspan="3">
                      <abbrev xmlns:xlink="http://www.w3.org/1999/xlink" xlink:title="genital markings" id="ABBRID0EKPAE" xlink:type="simple">Gm.</abbrev>
                    </th><th rowspan="2" colspan="1">
                      <abbrev xmlns:xlink="http://www.w3.org/1999/xlink" xlink:title="hearts" id="ABBRID0ESPAE" xlink:type="simple">He.</abbrev>
                    </th><th rowspan="2" colspan="1">
                      <abbrev xmlns:xlink="http://www.w3.org/1999/xlink" xlink:title="intestinal caeca" id="ABBRID0E1PAE" xlink:type="simple">In.</abbrev>
                    </th><th rowspan="2" colspan="1">
                      <abbrev xmlns:xlink="http://www.w3.org/1999/xlink" xlink:title="gizzard" id="ABBRID0ECQAE" xlink:type="simple">Gi.</abbrev>
                    </th><th rowspan="2" colspan="1">
                      <abbrev xmlns:xlink="http://www.w3.org/1999/xlink" xlink:title="spermathecae" id="ABBRID0EKQAE" xlink:type="simple">Sc.</abbrev>
                    </th><th rowspan="2" colspan="1">Type locality</th></tr><tr><th rowspan="1" colspan="1">Paired on bc</th><th rowspan="1" colspan="1">Paired on aa</th><th rowspan="1" colspan="1">Un paired on aa</th></tr><tr><td rowspan="1" colspan="1">
                      <italic><tp:taxon-name><tp:taxon-name-part taxon-name-part-type="genus" reg="Glyphidrilus">G.</tp:taxon-name-part> <tp:taxon-name-part taxon-name-part-type="species" reg="mekongensis">mekongensis</tp:taxon-name-part></tp:taxon-name></italic>
                    </td><td rowspan="1" colspan="1">125–224</td><td rowspan="1" colspan="1">223–382</td><td rowspan="1" colspan="1">XIX–XXXVII, XXXVIII</td><td rowspan="1" colspan="1">XXIV–½XXXIII, XXXIII, XXXIV, ½XXXV</td><td rowspan="1" colspan="1">XXIII</td><td rowspan="1" colspan="1">absent</td><td rowspan="1" colspan="1">absent</td><td rowspan="1" colspan="1">VII–XI</td><td rowspan="1" colspan="1">XV</td><td rowspan="1" colspan="1">VIII</td><td rowspan="1" colspan="1">absent</td><td rowspan="1" colspan="1">Khong Chiam, Ubon Ratchathani, Thailand</td></tr><tr><td rowspan="1" colspan="1">
                      <italic><tp:taxon-name><tp:taxon-name-part taxon-name-part-type="genus" reg="Glyphidrilus">G.</tp:taxon-name-part> <tp:taxon-name-part taxon-name-part-type="species" reg="vangviengensis">vangviengensis</tp:taxon-name-part></tp:taxon-name></italic>
                    </td><td rowspan="1" colspan="1">104–160</td><td rowspan="1" colspan="1">145–229</td><td rowspan="1" colspan="1">XIX, XX–XXXV, XXXVI, XXXVII</td><td rowspan="1" colspan="1">XXIV, XXV–XXXI, XXXII</td><td rowspan="1" colspan="1">XVIII, XIX, XX, XXI–XXIV, XXXIII, XXXIV</td><td rowspan="1" colspan="1">XII–XIV, XV</td><td rowspan="1" colspan="1">absent</td><td rowspan="1" colspan="1">VII–XI</td><td rowspan="1" colspan="1">XVI</td><td rowspan="1" colspan="1">VIII</td><td rowspan="1" colspan="1">absent</td><td rowspan="1" colspan="1">Song River Veintiane, Laos</td></tr><tr><td rowspan="1" colspan="1">
                      <italic><tp:taxon-name><tp:taxon-name-part taxon-name-part-type="genus" reg="Glyphidrilus">G.</tp:taxon-name-part> <tp:taxon-name-part taxon-name-part-type="species" reg="yunnanensis">yunnanensis</tp:taxon-name-part></tp:taxon-name></italic>
                    </td><td rowspan="1" colspan="1">123</td><td rowspan="1" colspan="1">139</td><td rowspan="1" colspan="1">XVIII–XXXVIII</td><td rowspan="1" colspan="1">XXII–XXXII</td><td rowspan="1" colspan="1">XVII–XXI, XXXII–XXXIV</td><td rowspan="1" colspan="1">absent</td><td rowspan="1" colspan="1">absent</td><td rowspan="1" colspan="1">VII–XI</td><td rowspan="1" colspan="1">XVI</td><td rowspan="1" colspan="1">VIII</td><td rowspan="1" colspan="1">absent</td><td rowspan="1" colspan="1">Yunnan, China</td></tr><tr><td rowspan="1" colspan="1">
                      <italic><tp:taxon-name><tp:taxon-name-part taxon-name-part-type="genus" reg="Glyphidrilus">G.</tp:taxon-name-part> <tp:taxon-name-part taxon-name-part-type="species" reg="borealis">borealis</tp:taxon-name-part></tp:taxon-name></italic>
                    </td><td rowspan="1" colspan="1">66–90</td><td rowspan="1" colspan="1">180–284</td><td rowspan="1" colspan="1">XIV, XVI, XVII–XXXI, XXXII, XXXIII, XXXIV, XXXV, XXXVI</td><td rowspan="1" colspan="1">XXI, XXII–XXVII, XXVIII, XXIX</td><td rowspan="1" colspan="1">XIII, XIV, XVI, XVII, XVIII–XXII, XXIII, XXVII, XXVIII, XXIX, XXX</td><td rowspan="1" colspan="1">absent</td><td rowspan="1" colspan="1">absent</td><td rowspan="1" colspan="1">VII–XI</td><td rowspan="1" colspan="1">XIII</td><td rowspan="1" colspan="1">7/8</td><td rowspan="1" colspan="1">14/15–18/19</td><td rowspan="1" colspan="1">Maeklang waterfall, Doi Inthanon National Park, Chiangmai, Thailand</td></tr><tr><td rowspan="1" colspan="1">
                      <italic><tp:taxon-name><tp:taxon-name-part taxon-name-part-type="genus" reg="Glyphidrilus">G.</tp:taxon-name-part> <tp:taxon-name-part taxon-name-part-type="species" reg="vangthongensis">vangthongensis</tp:taxon-name-part></tp:taxon-name></italic>
                    </td><td rowspan="1" colspan="1">62–195</td><td rowspan="1" colspan="1">150–358</td><td rowspan="1" colspan="1">XII, XIII, XIV, XV, XVI– XL, XLI, XLII</td><td rowspan="1" colspan="1">XXIV, XXV, XXVI–XXXI, XXXII</td><td rowspan="1" colspan="1">XIII, XIV–XXIV, XXV, XXVI, XXXI, XXXII, XXXIII</td><td rowspan="1" colspan="1">XII, XIII, XIV, XXX, XXXII, XXXIII, XXXIV, XXXV, XXXVI</td><td rowspan="1" colspan="1">absent</td><td rowspan="1" colspan="1">VII–XI</td><td rowspan="1" colspan="1">XIV</td><td rowspan="1" colspan="1">7/8</td><td rowspan="1" colspan="1">12/13–18/19</td><td rowspan="1" colspan="1">Sakulnothayan waterfall, Vangthong, Phitsanu<break/> lok, Thailand</td></tr><tr><td rowspan="1" colspan="1">
                      <italic><tp:taxon-name><tp:taxon-name-part taxon-name-part-type="genus" reg="Glyphidrilus">G.</tp:taxon-name-part> <tp:taxon-name-part taxon-name-part-type="species" reg="chaophraya">chaophraya</tp:taxon-name-part></tp:taxon-name></italic>
                    </td><td rowspan="1" colspan="1">113–138</td><td rowspan="1" colspan="1">325–414</td><td rowspan="1" colspan="1">XX–XLIII, XLIV, XLV</td><td rowspan="1" colspan="1">XXIV, XXV–XXXII, XXXIII</td><td rowspan="1" colspan="1">XVI, XIX, XX–XXIII, XXXII, XXXIII</td><td rowspan="1" colspan="1">XII, XIII, XIV, XXXIV, XXXV, XXXVII, XXXVIII</td><td rowspan="1" colspan="1">absent</td><td rowspan="1" colspan="1">VII–XI</td><td rowspan="1" colspan="1">XV</td><td rowspan="1" colspan="1">VIII</td><td rowspan="1" colspan="1">16/17–22/23</td><td rowspan="1" colspan="1">Chao phraya River, Payuha kiri, Nakhonsawan, Thailand</td></tr><tr><td rowspan="1" colspan="1">
                      <italic><tp:taxon-name><tp:taxon-name-part taxon-name-part-type="genus" reg="Glyphidrilus">G.</tp:taxon-name-part> <tp:taxon-name-part taxon-name-part-type="species" reg="chiensis">chiensis</tp:taxon-name-part></tp:taxon-name></italic>
                    </td><td rowspan="1" colspan="1">61–193</td><td rowspan="1" colspan="1">122–386</td><td rowspan="1" colspan="1">XVII, XVIII–XXXIII, XXXIV, XXXV, XXXVI, XXXVII, XXXVIII</td><td rowspan="1" colspan="1">XXIII, XXIV, XXV, XXVI–XXIX, XXX, XXXI, XXXII</td><td rowspan="1" colspan="1">XV, XVI, XVII, XVIII, XIX–XX, XXI, XXII, XXIII, XXIV, XXX, XXXI, XXXIII</td><td rowspan="1" colspan="1">XI, XII, XIII, XIV, XXX, XXXII, XXXIII, XXXIV, XXXV, XXXVI</td><td rowspan="1" colspan="1">absent</td><td rowspan="1" colspan="1">VII–XI</td><td rowspan="1" colspan="1">XV</td><td rowspan="1" colspan="1">VIII</td><td rowspan="1" colspan="1">12/13–18/19</td><td rowspan="1" colspan="1">Rice filed at Thatoom, Mueang, Mahasa rakham, Thailand</td></tr><tr><td rowspan="1" colspan="1">
                      <italic><tp:taxon-name><tp:taxon-name-part taxon-name-part-type="genus" reg="Glyphidrilus">G.</tp:taxon-name-part> <tp:taxon-name-part taxon-name-part-type="species" reg="quadratus">quadratus</tp:taxon-name-part></tp:taxon-name></italic>
                    </td><td rowspan="1" colspan="1">54–156</td><td rowspan="1" colspan="1">186–378</td><td rowspan="1" colspan="1">XV, XVI, XVII, XVIII–XXXI, XXXII, XXXIII, XXXIV, XXXV, XXXVI</td><td rowspan="1" colspan="1">XXIII, XXIV–XXVIII, XXIX, XXX, XXXI</td><td rowspan="1" colspan="1">XIII, XV, XVI, XVII, XVIII, XIX–XXI, XXII, XXIII, XXX, XXXI</td><td rowspan="1" colspan="1">XI, XII, XIII, XIV, XXXI, XXXII, XXXIII, XXXIV</td><td rowspan="1" colspan="1">absent</td><td rowspan="1" colspan="1">VII–XI</td><td rowspan="1" colspan="1">XV</td><td rowspan="1" colspan="1">VIII</td><td rowspan="1" colspan="1">12/13–17/18</td><td rowspan="1" colspan="1">Kang Sapue, Phibonmang sahan, Ubon Ratchathani, Thailand</td></tr><tr><td rowspan="1" colspan="1">
                      <italic><tp:taxon-name><tp:taxon-name-part taxon-name-part-type="genus" reg="Glyphidrilus">G.</tp:taxon-name-part> <tp:taxon-name-part taxon-name-part-type="species" reg="huailuangensis">huailuangensis</tp:taxon-name-part></tp:taxon-name></italic>
                    </td><td rowspan="1" colspan="1">50–91</td><td rowspan="1" colspan="1">131–228</td><td rowspan="1" colspan="1">XII, XIII, XVI–XXXII, XXXIII</td><td rowspan="1" colspan="1">XXV, XXVI–XXX, XXXI</td><td rowspan="1" colspan="1">XVI–XXIV</td><td rowspan="1" colspan="1">XXXI</td><td rowspan="1" colspan="1">absent</td><td rowspan="1" colspan="1">VIII–XI</td><td rowspan="1" colspan="1">XIII</td><td rowspan="1" colspan="1">7/8</td><td rowspan="1" colspan="1">absent</td><td rowspan="1" colspan="1">Huailung waterfall, Najahlauy, Ubon Ratchathani, Thailand</td></tr><tr><td rowspan="1" colspan="1">
                      <italic><tp:taxon-name><tp:taxon-name-part taxon-name-part-type="genus" reg="Glyphidrilus">G.</tp:taxon-name-part> <tp:taxon-name-part taxon-name-part-type="species" reg="trangensis">trangensis</tp:taxon-name-part></tp:taxon-name></italic>
                    </td><td rowspan="1" colspan="1">11<sup>+</sup>–63<sup>+</sup></td><td rowspan="1" colspan="1">41<sup>+</sup>–153<sup>+</sup></td><td rowspan="1" colspan="1">XVII, XVIII–XXX</td><td rowspan="1" colspan="1">XXII, XXIII–XXVII, XXVIII</td><td rowspan="1" colspan="1">absent</td><td rowspan="1" colspan="1">absent</td><td rowspan="1" colspan="1">XVIII–XXI</td><td rowspan="1" colspan="1">VIII–XI</td><td rowspan="1" colspan="1">XVI</td><td rowspan="1" colspan="1">8/9</td><td rowspan="1" colspan="1">XVIII–XXI</td><td rowspan="1" colspan="1">Trang River, Nayong, Trang</td></tr><tr><td rowspan="1" colspan="1">
                      <italic><tp:taxon-name><tp:taxon-name-part taxon-name-part-type="genus" reg="Glyphidrilus">G.</tp:taxon-name-part> <tp:taxon-name-part taxon-name-part-type="species" reg="wararamensis">wararamensis</tp:taxon-name-part></tp:taxon-name></italic>
                    </td><td rowspan="1" colspan="1">18<sup>+</sup>–120</td><td rowspan="1" colspan="1">46<sup>+</sup>–279</td><td rowspan="1" colspan="1">XI, XII, XIII–XXXIII, XXXIV, XXXV</td><td rowspan="1" colspan="1">XX, XXI–XXVI, XXVII</td><td rowspan="1" colspan="1">XIV, XV, XVII–XIX, XX, XXVII</td><td rowspan="1" colspan="1">absent</td><td rowspan="1" colspan="1">XI–XIII, XIV, XV, XVII, XVIII–XIX, XX, XXVIII, XXIX–XXX</td><td rowspan="1" colspan="1">VIII–XI</td><td rowspan="1" colspan="1">XIV</td><td rowspan="1" colspan="1">6/8</td><td rowspan="1" colspan="1">13/14–17/18</td><td rowspan="1" colspan="1">Stream near Wattham Wararam, Phanom, Suratthani</td></tr><tr><td rowspan="1" colspan="1">
                      <italic><tp:taxon-name><tp:taxon-name-part taxon-name-part-type="genus" reg="Glyphidrilus">G.</tp:taxon-name-part> <tp:taxon-name-part taxon-name-part-type="species" reg="kratuensis">kratuensis</tp:taxon-name-part></tp:taxon-name></italic>
                    </td><td rowspan="1" colspan="1">48–93</td><td rowspan="1" colspan="1">221–282</td><td rowspan="1" colspan="1">XVIII–XXX, XXXI, XXXII</td><td rowspan="1" colspan="1">XXIII, XXIV–XXVIII, XXIX, XXX</td><td rowspan="1" colspan="1">XIV, XV, XVI, XVII, XVIII, XIX, XXII, XXIII, XXIV, XXIX, XXX</td><td rowspan="1" colspan="1">absent</td><td rowspan="1" colspan="1">XVII, XIX–XX, XXI, XXII, XXIII, XXX–XXXI, XXXII–XXXIV</td><td rowspan="1" colspan="1">VIII–XI</td><td rowspan="1" colspan="1">XIV</td><td rowspan="1" colspan="1">VIII</td><td rowspan="1" colspan="1">14/15–17/18</td><td rowspan="1" colspan="1">Kratu waterfall, Kratu, Phuket</td></tr><tr><td rowspan="1" colspan="1">
                      <italic><tp:taxon-name><tp:taxon-name-part taxon-name-part-type="genus" reg="Glyphidrilus">G.</tp:taxon-name-part> <tp:taxon-name-part taxon-name-part-type="species" reg="nanensis">nanensis</tp:taxon-name-part></tp:taxon-name></italic> sp. n.</td><td rowspan="1" colspan="1">72–99</td><td rowspan="1" colspan="1">186–257</td><td rowspan="1" colspan="1">XVII, XVIII–XXXIII, XXXIV</td><td rowspan="1" colspan="1">XXIV, XXV, XXVI–XXVII, XXVIII, XXIX</td><td rowspan="1" colspan="1">XV, XVI, XVII–XXIII, XXIV, XXV</td><td rowspan="1" colspan="1">X, XI, XII, XIII, XIV, XXVIII, XXIX, XXX</td><td rowspan="1" colspan="1">absent</td><td rowspan="1" colspan="1">VII –XI</td><td rowspan="1" colspan="1">XV</td><td rowspan="1" colspan="1">7/8</td><td rowspan="1" colspan="1">13/14–17/18</td><td rowspan="1" colspan="1">Rice field near Nan River, Saklek, Phichit, Thailand</td></tr><tr><td rowspan="1" colspan="1">
                      <italic><tp:taxon-name><tp:taxon-name-part taxon-name-part-type="genus" reg="Glyphidrilus">G.</tp:taxon-name-part> <tp:taxon-name-part taxon-name-part-type="species" reg="satunensis">satunensis</tp:taxon-name-part></tp:taxon-name></italic> sp. n.</td><td rowspan="1" colspan="1">60<sup>+</sup>–131</td><td rowspan="1" colspan="1">156<sup>+</sup>–326</td><td rowspan="1" colspan="1">XVII, XVIII–XXXII, XXXIII, XXXIV, XXXV</td><td rowspan="1" colspan="1">XXIV, XXV, XXVI–XXIX, XXX, XXXI</td><td rowspan="1" colspan="1">XVII, XVIII, XIX</td><td rowspan="1" colspan="1">absent</td><td rowspan="1" colspan="1">XVI, XVII, XVIII–XXII, XXIII, XXIV</td><td rowspan="1" colspan="1">VIII–XI</td><td rowspan="1" colspan="1">XVI</td><td rowspan="1" colspan="1">VII</td><td rowspan="1" colspan="1">13/14–15/16</td><td rowspan="1" colspan="1">Nong Prakpraya, Mueang, Satun, Thailand</td></tr><tr><td rowspan="1" colspan="1">
                      <italic><tp:taxon-name><tp:taxon-name-part taxon-name-part-type="genus" reg="Glyphidrilus">G.</tp:taxon-name-part> <tp:taxon-name-part taxon-name-part-type="species" reg="chiangraiensis">chiangraiensis</tp:taxon-name-part></tp:taxon-name></italic> sp. n.</td><td rowspan="1" colspan="1">94–340</td><td rowspan="1" colspan="1">89–394</td><td rowspan="1" colspan="1">XVII, XVIII, XIX, XX, XXI–XXXVI, XXXVII, XXXVIII, XXXIX</td><td rowspan="1" colspan="1">XXIII, XXIV–XXVI, ½XXVII, XXVII, ½XXVIII, XXVIII</td><td rowspan="1" colspan="1">XXI, XXII, XXIII, XXIV, XXVII, XXVIII, XXIX–XXXV</td><td rowspan="1" colspan="1">XII–XIV, XV, XVI<break/></td><td rowspan="1" colspan="1">absent</td><td rowspan="1" colspan="1">VII–XI</td><td rowspan="1" colspan="1">XVI</td><td rowspan="1" colspan="1">VIII</td><td rowspan="1" colspan="1">15/16–20/21</td><td rowspan="1" colspan="1">Mekong River at Wat Hatkai, Chiang<break/> khong, Chiangrai, Thailand</td></tr><tr><td rowspan="1" colspan="1">
                      <italic><tp:taxon-name><tp:taxon-name-part taxon-name-part-type="genus" reg="Glyphidrilus">G.</tp:taxon-name-part> <tp:taxon-name-part taxon-name-part-type="species" reg="namphao">namphao</tp:taxon-name-part></tp:taxon-name></italic> sp. n.</td><td rowspan="1" colspan="1">64–122</td><td rowspan="1" colspan="1">190–320</td><td rowspan="1" colspan="1">XVII–XXVI, XXIX</td><td rowspan="1" colspan="1">XVIII–XXIV</td><td rowspan="1" colspan="1">XII–XV, XXV, XXVI</td><td rowspan="1" colspan="1">XVII</td><td rowspan="1" colspan="1">absent</td><td rowspan="1" colspan="1">VII–XI</td><td rowspan="1" colspan="1">XVI</td><td rowspan="1" colspan="1">VIII</td><td rowspan="1" colspan="1">13/14–16/17<break/></td><td rowspan="1" colspan="1">Phao River Kamkerd, Bolikhamxai, Laos</td></tr><tr><td rowspan="1" colspan="1">
                      <italic><tp:taxon-name><tp:taxon-name-part taxon-name-part-type="genus" reg="Glyphidrilus">G.</tp:taxon-name-part> <tp:taxon-name-part taxon-name-part-type="species" reg="sekongensis">sekongensis</tp:taxon-name-part></tp:taxon-name></italic> sp. n.</td><td rowspan="1" colspan="1">90–134</td><td rowspan="1" colspan="1">237–337</td><td rowspan="1" colspan="1">XVI, XVII–XXXVI, XXXVII</td><td rowspan="1" colspan="1">XXV–XXXI</td><td rowspan="1" colspan="1">XVI, XVII–XXIV, XXXII</td><td rowspan="1" colspan="1">absent</td><td rowspan="1" colspan="1">absent</td><td rowspan="1" colspan="1">VIII–XI</td><td rowspan="1" colspan="1">XVI</td><td rowspan="1" colspan="1">VIII</td><td rowspan="1" colspan="1">12/13–15/16</td><td rowspan="1" colspan="1">Stream at Ban Kiang<break/> kong, Lamarm, Sekong, Laos</td></tr><tr><td rowspan="1" colspan="1">
                      <italic><tp:taxon-name><tp:taxon-name-part taxon-name-part-type="genus" reg="Glyphidrilus">G.</tp:taxon-name-part> <tp:taxon-name-part taxon-name-part-type="species" reg="namdonensis">namdonensis</tp:taxon-name-part></tp:taxon-name></italic> sp. n.</td><td rowspan="1" colspan="1">90–139</td><td rowspan="1" colspan="1">183–259</td><td rowspan="1" colspan="1">XIX, XX–XXXVI, XXXVII, XXXVIII</td><td rowspan="1" colspan="1">XXIV, XXV–XXVIII, XXX</td><td rowspan="1" colspan="1">XXII, XXIII, XXIV, XXVII, XXVIII–XXXIII</td><td rowspan="1" colspan="1">XIII, XIV</td><td rowspan="1" colspan="1">absent</td><td rowspan="1" colspan="1">VII–XI</td><td rowspan="1" colspan="1">XVI</td><td rowspan="1" colspan="1">VIII</td><td rowspan="1" colspan="1">14/15–18/19</td><td rowspan="1" colspan="1">Done River, Thakhek, Kham<break/> mouan, Laos</td></tr><tr><td rowspan="1" colspan="1">
                      <italic><tp:taxon-name><tp:taxon-name-part taxon-name-part-type="genus" reg="Glyphidrilus">G.</tp:taxon-name-part> <tp:taxon-name-part taxon-name-part-type="species" reg="champasakensis">champasakensis</tp:taxon-name-part></tp:taxon-name></italic> sp. n.</td><td rowspan="1" colspan="1">167–301</td><td rowspan="1" colspan="1">248–424</td><td rowspan="1" colspan="1">XIX, XX– XLIX, L, LI, LII</td><td rowspan="1" colspan="1">XXIII, XXIV–½XXXII, XXXII, XXXIII</td><td rowspan="1" colspan="1">XVII, XVIII, XIX–XXII, XXIII, XXIV, XXXII, XXXIII, XXXIV, XXXV</td><td rowspan="1" colspan="1">XII, XIII, XXXIII, XXXIV</td><td rowspan="1" colspan="1">absent</td><td rowspan="1" colspan="1">VII–XI</td><td rowspan="1" colspan="1">XVI</td><td rowspan="1" colspan="1">VIII</td><td rowspan="1" colspan="1">14/15–19/20</td><td rowspan="1" colspan="1">Mekong River at Ban Khonkhen, Champa<break/> sak, Laos</td></tr></tbody></table><table-wrap-foot><fn><p>Abbreviations: <abbrev xmlns:xlink="http://www.w3.org/1999/xlink" xlink:title="clitellum" id="ABBRID0EDRAG" xlink:type="simple">Cli.</abbrev>: clitellum; <abbrev xmlns:xlink="http://www.w3.org/1999/xlink" xlink:title="wings" id="ABBRID0EHRAG" xlink:type="simple">Wi.</abbrev>: wings; <abbrev xmlns:xlink="http://www.w3.org/1999/xlink" xlink:title="genital markings" id="ABBRID0ELRAG" xlink:type="simple">Gm.</abbrev>: genital markings; <abbrev xmlns:xlink="http://www.w3.org/1999/xlink" xlink:title="hearts" id="ABBRID0EPRAG" xlink:type="simple">He.</abbrev>: hearts; <abbrev xmlns:xlink="http://www.w3.org/1999/xlink" xlink:title="intestinal caeca" id="ABBRID0ETRAG" xlink:type="simple">In.</abbrev>: intestinal caeca; <abbrev xmlns:xlink="http://www.w3.org/1999/xlink" xlink:title="gizzard" id="ABBRID0EXRAG" xlink:type="simple">Gi.</abbrev>: gizzard; <abbrev xmlns:xlink="http://www.w3.org/1999/xlink" xlink:title="spermathecae" id="ABBRID0E2RAG" xlink:type="simple">Sc.</abbrev>: spermathecae.</p></fn></table-wrap-foot></table-wrap></tp:treatment-sec></tp:taxon-treatment>
